# Supplementary material for: The impact of maternal RSV vaccine to protect infants in Gavi-supported countries: Estimates from two models
Source: Vaccine. 2020 Jul 14;38(33):5139–47. doi: 10.1016/j.vaccine.2020.06.036 (PMC7342012; doi:10.1016/j.vaccine.2020.06.036)
Supplement: Supplementary data 2 [file mmc2.xlsx]

## Sheet: READ ME
This file contains detailed outputs/results from two models
Contents	Description
Appendix Table 4.1	Aggregate estimates of disease burden and health impact in 73 Gavi supported countries for year 2023-2035, by scenario
Appendix Table 4.2	Estimates of disease burden and health impact across 73 Gavi supported countries by year
Appendix Table 4.3	Estimates of disease burden and health impact by country in year 2035
Appendix Table 4.4	Estimates of vaccine coverage and target population for select years.
Abbreviations: DALY, disability-adjusted life year; S, Scenario; UA, University of Antwerp in partnership with the London School of Hygiene & Tropical Medicine.

## Sheet: Appendix Table 4.1
Appendix Table 4.1: Aggregate estimates of disease burden and health impact in 73 Gavi supported countries for year 2023-2035, by scenario
Model	Scenarios	Total Disease Burden					Total Disease Burden Averted
		Non severe cases	Severe cases	Hospital admissions	Deaths	DALYs	Non severe cases averted	Severe cases averted	Hospital admissions averted	Deaths averted	DALYs averted
PATH	S1	3.99127e+07	1.36465e+07	1.02598e+07	450906	3.09402e+07	8.8683e+06	3.68478e+06	2.84009e+06	123714	8.55815e+06
PATH	S2	3.99127e+07	1.36465e+07	1.02598e+07	450906	3.09402e+07	5.82339e+06	2.94782e+06	2.27207e+06	98971.3	6.84445e+06
PATH	S3	3.99127e+07	1.36465e+07	1.02598e+07	450906	3.09402e+07	1.21156e+07	4.18901e+06	3.1494e+06	138413	9.57896e+06
PATH	S4	3.99127e+07	1.36465e+07	1.02598e+07	450906	3.09402e+07	2.91169e+06	1.47391e+06	1.13603e+06	49485.7	3.42223e+06
PATH	S5	3.99127e+07	1.36465e+07	1.02598e+07	450906	3.09402e+07	4.43415e+06	1.84239e+06	1.42004e+06	61857.1	4.27908e+06
PATH	S6	3.99127e+07	1.36465e+07	1.02598e+07	450906	3.09402e+07	6.05778e+06	2.09451e+06	1.5747e+06	69206.4	4.78948e+06
PATH	S7	3.99127e+07	1.36465e+07	1.02598e+07	450906	3.09402e+07	1.81733e+07	6.28352e+06	4.7241e+06	207619	1.43684e+07
PATH	S8	3.99127e+07	1.36465e+07	1.02598e+07	450906	3.09402e+07	8.73508e+06	4.42173e+06	3.4081e+06	148457	1.02667e+07
PATH	S9	3.99127e+07	1.36465e+07	1.02598e+07	450906	3.09402e+07	1.33025e+07	5.52717e+06	4.26013e+06	185571	1.28372e+07
PATH	S10	3.99127e+07	1.36465e+07	1.02598e+07	450906	3.09402e+07	1.82453e+06	1.63604e+06	1.261e+06	59753.9	4.12866e+06
PATH	S11	3.99127e+07	1.36465e+07	1.02598e+07	450906	3.09402e+07	1.89399e+06	1.53655e+06	1.18432e+06	73733.7	5.09089e+06
PATH	S12	3.99127e+07	1.36465e+07	1.02598e+07	1.34252e+06	8.94787e+07	1.82453e+06	1.63604e+06	1.261e+06	171718	1.15426e+07
PATH	S13	3.99127e+07	1.36465e+07	1.02598e+07	1.34252e+06	8.94787e+07	1.89399e+06	1.53655e+06	1.18432e+06	211892	1.42431e+07
PATH	S14	3.99127e+07	1.36465e+07	1.02598e+07	1.34252e+06	8.94787e+07	8.8683e+06	3.68478e+06	2.84009e+06	355524	2.38978e+07
UA	S1	29633033		15138362	666555	44598075	6053139		4052931	177717	11963643
UA	S2	29633033		15138362	666555	47861745	6053139		3225728	140852	9475035
UA	S3	29633033		15138362	666555	47861745	6053139		4690888	206547	13916104
UA	S4	29633033		15138362	666555	47861745	6053139		1612867	70418	4737529
UA	S5	29633033		15138362	666555	47861745	6053139		2026471	88841	5981812
UA	S6	29633033		15138362	666555	47861745	6053139		2345452	103267	6958040
UA	S7	29633033		15138362	666555	47861745	6053139		7036328	309811	20874133
UA	S8	29633033		15138362	666555	47861745	6053139		4838571	211281	14212565
UA	S9	29633033		15138362	666555	47861745	6053139		6079421	266557	17945454
UA	S10	29633033		15138362	666555	47861745	6053139		1628988	77164	5184325
UA	S11	29633033		15138362	666555	47861745	6053139		1529325	95208	6393946
UA	S12	31843739		15138362	1354545	88570097	1409996		1628988	141549	9328725
UA	S13	31843739		15138362	1354545	88570097	1625350		1529325	174671	11507925
UA	S14	31843739		15138362	1354545	88570097	6053139		4052931	325931	21521972

## Sheet: Appendix Table 4.2
Appendix Table 4.2: Estimates of disease burden and health impact across 73 Gavi supported countries by year
Model	Scenarios	Year	Total Disease Burden					Total Disease Burden Averted
			Non severe cases	Severe cases	Hospital admissions	Deaths	DALYs	Non severe cases averted	Severe cases averted	Hospital admissions averted	Deaths averted	DALYs averted
PATH	S1	2023	2.97673e+06	1.02028e+06	767075	33712.1	2.26281e+06	21238.8	8543.87	6585.29	286.855	18335.9
PATH	S1	2024	2.9899e+06	1.02445e+06	770204	33849.6	2.2704e+06	101063	44335	34171.8	1488.52	100372
PATH	S1	2025	3.00498e+06	1.02921e+06	773783	34006.9	2.32356e+06	195538	87239.1	67240.6	2929	202785
PATH	S1	2026	3.02228e+06	1.03475e+06	777948	34190	2.33448e+06	316953	139135	107240	4671.37	319242
PATH	S1	2027	3.03898e+06	1.04001e+06	781905	34363.9	2.34484e+06	456511	196590	151524	6600.38	452824
PATH	S1	2028	3.05549e+06	1.04516e+06	785776	34534	2.35498e+06	746051	311011	239715	10442	720178
PATH	S1	2029	3.07137e+06	1.05009e+06	789485	34697	2.36462e+06	889691	368111	283726	12359.1	846941
PATH	S1	2030	3.08671e+06	1.05487e+06	793078	34854.9	2.41635e+06	955968	394595	304139	13248.3	919597
PATH	S1	2031	3.10526e+06	1.06071e+06	797471	35048	2.42826e+06	996045	410677	316534	13788.2	955429
PATH	S1	2032	3.12081e+06	1.06561e+06	801154	35209.9	2.43807e+06	1.01822e+06	419482	323321	14083.8	975254
PATH	S1	2033	3.1342e+06	1.06983e+06	804326	35349.2	2.44635e+06	1.0377e+06	427280	329332	14345.7	992805
PATH	S1	2034	3.14666e+06	1.07376e+06	807280	35479.1	2.45398e+06	1.05697e+06	435002	335283	14604.9	1.01017e+06
PATH	S1	2035	3.15934e+06	1.07777e+06	810294	35611.6	2.50155e+06	1.07636e+06	442777	341276	14866	1.04422e+06
PATH	S2	2023	2.97673e+06	1.02028e+06	767075	33712.1	2.26281e+06	13974.9	6835.09	5268.23	229.484	14663.8
PATH	S2	2024	2.9899e+06	1.02445e+06	770204	33849.6	2.2704e+06	66125.8	35468	27337.4	1190.82	80273.9
PATH	S2	2025	3.00498e+06	1.02921e+06	773783	34006.9	2.32356e+06	127793	69791.2	53792.4	2343.2	162181
PATH	S2	2026	3.02228e+06	1.03475e+06	777948	34190	2.33448e+06	207374	111308	85792	3737.1	255319
PATH	S2	2027	3.03898e+06	1.04001e+06	781905	34363.9	2.34484e+06	299069	157272	121219	5280.3	362151
PATH	S2	2028	3.05549e+06	1.04516e+06	785776	34534	2.35498e+06	489792	248809	191772	8353.6	575968
PATH	S2	2029	3.07137e+06	1.05009e+06	789485	34697	2.36462e+06	584375	294489	226981	9887.28	677346
PATH	S2	2030	3.08671e+06	1.05487e+06	793078	34854.9	2.41635e+06	628002	315676	243311	10598.6	735455
PATH	S2	2031	3.10526e+06	1.06071e+06	797471	35048	2.42826e+06	654377	328542	253227	11030.6	764112
PATH	S2	2032	3.12081e+06	1.06561e+06	801154	35209.9	2.43807e+06	668977	335585	258656	11267.1	779966
PATH	S2	2033	3.1342e+06	1.06983e+06	804326	35349.2	2.44635e+06	681799	341824	263465	11476.5	794003
PATH	S2	2034	3.14666e+06	1.07376e+06	807280	35479.1	2.45398e+06	694481	348002	268227	11684	807886
PATH	S2	2035	3.15934e+06	1.07777e+06	810294	35611.6	2.50155e+06	707247	354222	273021	11892.8	835128
PATH	S3	2023	2.97673e+06	1.02028e+06	767075	33712.1	2.26281e+06	28970.2	9713.03	7302.5	320.937	20523.9
PATH	S3	2024	2.9899e+06	1.02445e+06	770204	33849.6	2.2704e+06	138448	50401.9	37893.4	1665.38	112344
PATH	S3	2025	3.00498e+06	1.02921e+06	773783	34006.9	2.32356e+06	268108	99177	74563.8	3277	226968
PATH	S3	2026	3.02228e+06	1.03475e+06	777948	34190	2.33448e+06	434215	158175	118920	5226.39	357318
PATH	S3	2027	3.03898e+06	1.04001e+06	781905	34363.9	2.34484e+06	624789	223491	168026	7384.58	506833
PATH	S3	2028	3.05549e+06	1.04516e+06	785776	34534	2.35498e+06	1.0194e+06	353570	265823	11682.6	806080
PATH	S3	2029	3.07137e+06	1.05009e+06	789485	34697	2.36462e+06	1.21521e+06	418484	314627	13827.5	947968
PATH	S3	2030	3.08671e+06	1.05487e+06	793078	34854.9	2.41635e+06	1.30559e+06	448592	337263	14822.3	1.02929e+06
PATH	S3	2031	3.10526e+06	1.06071e+06	797471	35048	2.42826e+06	1.36025e+06	466875	351008	15426.4	1.06939e+06
PATH	S3	2032	3.12081e+06	1.06561e+06	801154	35209.9	2.43807e+06	1.39047e+06	476884	358534	15757.2	1.09158e+06
PATH	S3	2033	3.1342e+06	1.06983e+06	804326	35349.2	2.44635e+06	1.41704e+06	485750	365199	16050.1	1.11123e+06
PATH	S3	2034	3.14666e+06	1.07376e+06	807280	35479.1	2.45398e+06	1.44332e+06	494529	371799	16340.2	1.13066e+06
PATH	S3	2035	3.15934e+06	1.07777e+06	810294	35611.6	2.50155e+06	1.46977e+06	503368	378445	16632.2	1.16877e+06
PATH	S4	2023	2.97673e+06	1.02028e+06	767075	33712.1	2.26281e+06	6987.47	3417.55	2634.12	114.742	7331.9
PATH	S4	2024	2.9899e+06	1.02445e+06	770204	33849.6	2.2704e+06	33062.9	17734	13668.7	595.409	40137
PATH	S4	2025	3.00498e+06	1.02921e+06	773783	34006.9	2.32356e+06	63896.7	34895.6	26896.2	1171.6	81090.5
PATH	S4	2026	3.02228e+06	1.03475e+06	777948	34190	2.33448e+06	103687	55654	42896	1868.55	127659
PATH	S4	2027	3.03898e+06	1.04001e+06	781905	34363.9	2.34484e+06	149535	78635.8	60609.5	2640.15	181076
PATH	S4	2028	3.05549e+06	1.04516e+06	785776	34534	2.35498e+06	244896	124404	95886.1	4176.8	287984
PATH	S4	2029	3.07137e+06	1.05009e+06	789485	34697	2.36462e+06	292188	147244	113490	4943.64	338673
PATH	S4	2030	3.08671e+06	1.05487e+06	793078	34854.9	2.41635e+06	314001	157838	121655	5299.31	367728
PATH	S4	2031	3.10526e+06	1.06071e+06	797471	35048	2.42826e+06	327188	164271	126614	5515.29	382056
PATH	S4	2032	3.12081e+06	1.06561e+06	801154	35209.9	2.43807e+06	334489	167793	129328	5633.54	389983
PATH	S4	2033	3.1342e+06	1.06983e+06	804326	35349.2	2.44635e+06	340899	170912	131733	5738.27	397001
PATH	S4	2034	3.14666e+06	1.07376e+06	807280	35479.1	2.45398e+06	347240	174001	134113	5841.98	403943
PATH	S4	2035	3.15934e+06	1.07777e+06	810294	35611.6	2.50155e+06	353624	177111	136510	5946.39	417564
PATH	S5	2023	2.97673e+06	1.02028e+06	767075	33712.1	2.26281e+06	10619.4	4271.93	3292.64	143.428	9167.94
PATH	S5	2024	2.9899e+06	1.02445e+06	770204	33849.6	2.2704e+06	50531.5	22167.5	17085.9	744.261	50186.2
PATH	S5	2025	3.00498e+06	1.02921e+06	773783	34006.9	2.32356e+06	97768.9	43619.5	33620.3	1464.5	101392
PATH	S5	2026	3.02228e+06	1.03475e+06	777948	34190	2.33448e+06	158476	69567.5	53620	2335.69	159621
PATH	S5	2027	3.03898e+06	1.04001e+06	781905	34363.9	2.34484e+06	228256	98294.8	75761.9	3300.19	226412
PATH	S5	2028	3.05549e+06	1.04516e+06	785776	34534	2.35498e+06	373025	155505	119858	5221	360089
PATH	S5	2029	3.07137e+06	1.05009e+06	789485	34697	2.36462e+06	444846	184056	141863	6179.55	423471
PATH	S5	2030	3.08671e+06	1.05487e+06	793078	34854.9	2.41635e+06	477984	197297	152069	6624.14	459799
PATH	S5	2031	3.10526e+06	1.06071e+06	797471	35048	2.42826e+06	498023	205338	158267	6894.11	477715
PATH	S5	2032	3.12081e+06	1.06561e+06	801154	35209.9	2.43807e+06	509108	209741	161660	7041.92	487627
PATH	S5	2033	3.1342e+06	1.06983e+06	804326	35349.2	2.44635e+06	518849	213640	164666	7172.84	496402
PATH	S5	2034	3.14666e+06	1.07376e+06	807280	35479.1	2.45398e+06	528483	217501	167642	7302.47	505083
PATH	S5	2035	3.15934e+06	1.07777e+06	810294	35611.6	2.50155e+06	538182	221389	170638	7432.99	522112
PATH	S6	2023	2.97673e+06	1.02028e+06	767075	33712.1	2.26281e+06	14485.1	4856.51	3651.25	160.468	10261.9
PATH	S6	2024	2.9899e+06	1.02445e+06	770204	33849.6	2.2704e+06	69224.1	25201	18946.7	832.688	56172.1
PATH	S6	2025	3.00498e+06	1.02921e+06	773783	34006.9	2.32356e+06	134054	49588.5	37281.9	1638.5	113484
PATH	S6	2026	3.02228e+06	1.03475e+06	777948	34190	2.33448e+06	217108	79087.3	59459.8	2613.19	178659
PATH	S6	2027	3.03898e+06	1.04001e+06	781905	34363.9	2.34484e+06	312395	111746	84013.2	3692.29	253416
PATH	S6	2028	3.05549e+06	1.04516e+06	785776	34534	2.35498e+06	509698	176785	132911	5841.32	403040
PATH	S6	2029	3.07137e+06	1.05009e+06	789485	34697	2.36462e+06	607607	209242	157313	6913.76	473984
PATH	S6	2030	3.08671e+06	1.05487e+06	793078	34854.9	2.41635e+06	652794	224296	168631	7411.16	514643
PATH	S6	2031	3.10526e+06	1.06071e+06	797471	35048	2.42826e+06	680123	233437	175504	7713.22	534697
PATH	S6	2032	3.12081e+06	1.06561e+06	801154	35209.9	2.43807e+06	695236	238442	179267	7878.58	545792
PATH	S6	2033	3.1342e+06	1.06983e+06	804326	35349.2	2.44635e+06	708518	242875	182600	8025.06	555614
PATH	S6	2034	3.14666e+06	1.07376e+06	807280	35479.1	2.45398e+06	721658	247264	185900	8170.09	565330
PATH	S6	2035	3.15934e+06	1.07777e+06	810294	35611.6	2.50155e+06	734885	251684	189222	8316.12	584386
PATH	S7	2023	2.97673e+06	1.02028e+06	767075	33712.1	2.26281e+06	43455.3	14569.5	10953.7	481.405	30785.8
PATH	S7	2024	2.9899e+06	1.02445e+06	770204	33849.6	2.2704e+06	207672	75602.9	56840.2	2498.06	168516
PATH	S7	2025	3.00498e+06	1.02921e+06	773783	34006.9	2.32356e+06	402162	148766	111846	4915.5	340452
PATH	S7	2026	3.02228e+06	1.03475e+06	777948	34190	2.33448e+06	651323	237262	178379	7839.58	535977
PATH	S7	2027	3.03898e+06	1.04001e+06	781905	34363.9	2.34484e+06	937184	335237	252040	11076.9	760249
PATH	S7	2028	3.05549e+06	1.04516e+06	785776	34534	2.35498e+06	1.52909e+06	530355	398734	17524	1.20912e+06
PATH	S7	2029	3.07137e+06	1.05009e+06	789485	34697	2.36462e+06	1.82282e+06	627726	471940	20741.3	1.42195e+06
PATH	S7	2030	3.08671e+06	1.05487e+06	793078	34854.9	2.41635e+06	1.95838e+06	672888	505894	22233.5	1.54393e+06
PATH	S7	2031	3.10526e+06	1.06071e+06	797471	35048	2.42826e+06	2.04037e+06	700312	526512	23139.7	1.60409e+06
PATH	S7	2032	3.12081e+06	1.06561e+06	801154	35209.9	2.43807e+06	2.08571e+06	715327	537800	23635.8	1.63737e+06
PATH	S7	2033	3.1342e+06	1.06983e+06	804326	35349.2	2.44635e+06	2.12555e+06	728626	547799	24075.2	1.66684e+06
PATH	S7	2034	3.14666e+06	1.07376e+06	807280	35479.1	2.45398e+06	2.16497e+06	741793	557699	24510.3	1.69599e+06
PATH	S7	2035	3.15934e+06	1.07777e+06	810294	35611.6	2.50155e+06	2.20465e+06	755052	567667	24948.4	1.75316e+06
PATH	S8	2023	2.97673e+06	1.02028e+06	767075	33712.1	2.26281e+06	20962.4	10252.6	7902.35	344.226	21995.7
PATH	S8	2024	2.9899e+06	1.02445e+06	770204	33849.6	2.2704e+06	99188.7	53202	41006.1	1786.23	120411
PATH	S8	2025	3.00498e+06	1.02921e+06	773783	34006.9	2.32356e+06	191690	104687	80688.7	3514.8	243272
PATH	S8	2026	3.02228e+06	1.03475e+06	777948	34190	2.33448e+06	311061	166962	128688	5605.65	382978
PATH	S8	2027	3.03898e+06	1.04001e+06	781905	34363.9	2.34484e+06	448604	235908	181829	7920.45	543227
PATH	S8	2028	3.05549e+06	1.04516e+06	785776	34534	2.35498e+06	734688	373213	287658	12530.4	863953
PATH	S8	2029	3.07137e+06	1.05009e+06	789485	34697	2.36462e+06	876563	441733	340471	14830.9	1.01602e+06
PATH	S8	2030	3.08671e+06	1.05487e+06	793078	34854.9	2.41635e+06	942004	473514	364966	15897.9	1.10318e+06
PATH	S8	2031	3.10526e+06	1.06071e+06	797471	35048	2.42826e+06	981565	492812	379841	16545.9	1.14617e+06
PATH	S8	2032	3.12081e+06	1.06561e+06	801154	35209.9	2.43807e+06	1.00347e+06	503378	387985	16900.6	1.16995e+06
PATH	S8	2033	3.1342e+06	1.06983e+06	804326	35349.2	2.44635e+06	1.0227e+06	512737	395198	17214.8	1.191e+06
PATH	S8	2034	3.14666e+06	1.07376e+06	807280	35479.1	2.45398e+06	1.04172e+06	522003	402340	17525.9	1.21183e+06
PATH	S8	2035	3.15934e+06	1.07777e+06	810294	35611.6	2.50155e+06	1.06087e+06	531333	409531	17839.2	1.25269e+06
PATH	S9	2023	2.97673e+06	1.02028e+06	767075	33712.1	2.26281e+06	31858.2	12815.8	9877.93	430.283	27503.8
PATH	S9	2024	2.9899e+06	1.02445e+06	770204	33849.6	2.2704e+06	151594	66502.5	51257.6	2232.78	150559
PATH	S9	2025	3.00498e+06	1.02921e+06	773783	34006.9	2.32356e+06	293307	130859	100861	4393.5	304177
PATH	S9	2026	3.02228e+06	1.03475e+06	777948	34190	2.33448e+06	475429	208703	160860	7007.06	478864
PATH	S9	2027	3.03898e+06	1.04001e+06	781905	34363.9	2.34484e+06	684767	294884	227286	9900.57	679235
PATH	S9	2028	3.05549e+06	1.04516e+06	785776	34534	2.35498e+06	1.11908e+06	466516	359573	15663	1.08027e+06
PATH	S9	2029	3.07137e+06	1.05009e+06	789485	34697	2.36462e+06	1.33454e+06	552167	425589	18538.7	1.27041e+06
PATH	S9	2030	3.08671e+06	1.05487e+06	793078	34854.9	2.41635e+06	1.43395e+06	591892	456208	19872.4	1.3794e+06
PATH	S9	2031	3.10526e+06	1.06071e+06	797471	35048	2.42826e+06	1.49407e+06	616015	474801	20682.3	1.43314e+06
PATH	S9	2032	3.12081e+06	1.06561e+06	801154	35209.9	2.43807e+06	1.52733e+06	629222	484981	21125.8	1.46288e+06
PATH	S9	2033	3.1342e+06	1.06983e+06	804326	35349.2	2.44635e+06	1.55655e+06	640921	493997	21518.5	1.48921e+06
PATH	S9	2034	3.14666e+06	1.07376e+06	807280	35479.1	2.45398e+06	1.58545e+06	652503	502925	21907.4	1.51525e+06
PATH	S9	2035	3.15934e+06	1.07777e+06	810294	35611.6	2.50155e+06	1.61455e+06	664166	511914	22299	1.56633e+06
PATH	S10	2023	2.97673e+06	1.02028e+06	767075	33712.1	2.26281e+06	4406.94	3793.48	2923.87	138.551	8844.57
PATH	S10	2024	2.9899e+06	1.02445e+06	770204	33849.6	2.2704e+06	20480.6	19684.8	15172.3	718.956	48422.6
PATH	S10	2025	3.00498e+06	1.02921e+06	773783	34006.9	2.32356e+06	39432.1	38734.1	29854.8	1414.71	97833.6
PATH	S10	2026	3.02228e+06	1.03475e+06	777948	34190	2.33448e+06	64218.8	61776	47614.6	2256.27	154015
PATH	S10	2027	3.03898e+06	1.04001e+06	781905	34363.9	2.34484e+06	93001.9	87285.8	67276.6	3187.98	218457
PATH	S10	2028	3.05549e+06	1.04516e+06	785776	34534	2.35498e+06	153353	138089	106434	5043.49	347431
PATH	S10	2029	3.07137e+06	1.05009e+06	789485	34697	2.36462e+06	183248	163441	125974	5969.45	408579
PATH	S10	2030	3.08671e+06	1.05487e+06	793078	34854.9	2.41635e+06	197024	175200	135038	6398.92	443636
PATH	S10	2031	3.10526e+06	1.06071e+06	797471	35048	2.42826e+06	205345	182341	140541	6659.71	460921
PATH	S10	2032	3.12081e+06	1.06561e+06	801154	35209.9	2.43807e+06	209961	186250	143554	6802.5	470484
PATH	S10	2033	3.1342e+06	1.06983e+06	804326	35349.2	2.44635e+06	214008	189713	146223	6928.97	478950
PATH	S10	2034	3.14666e+06	1.07376e+06	807280	35479.1	2.45398e+06	218010	193141	148866	7054.19	487325
PATH	S10	2035	3.15934e+06	1.07777e+06	810294	35611.6	2.50155e+06	222039	196593	151527	7180.27	503764
PATH	S11	2023	2.97673e+06	1.02028e+06	767075	33712.1	2.26281e+06	4574.72	3562.79	2746.07	170.966	10905.2
PATH	S11	2024	2.9899e+06	1.02445e+06	770204	33849.6	2.2704e+06	21260.3	18487.7	14249.6	887.159	59707.4
PATH	S11	2025	3.00498e+06	1.02921e+06	773783	34006.9	2.32356e+06	40933.3	36378.7	28039.3	1745.68	120636
PATH	S11	2026	3.02228e+06	1.03475e+06	777948	34190	2.33448e+06	66663.7	58019.3	44719.1	2784.14	189909
PATH	S11	2027	3.03898e+06	1.04001e+06	781905	34363.9	2.34484e+06	96542.5	81977.9	63185.4	3933.82	269371
PATH	S11	2028	3.05549e+06	1.04516e+06	785776	34534	2.35498e+06	159191	129692	99961.3	6223.43	428403
PATH	S11	2029	3.07137e+06	1.05009e+06	789485	34697	2.36462e+06	190225	153502	118314	7366.03	503799
PATH	S11	2030	3.08671e+06	1.05487e+06	793078	34854.9	2.41635e+06	204525	164546	126826	7895.97	547031
PATH	S11	2031	3.10526e+06	1.06071e+06	797471	35048	2.42826e+06	213163	171252	131995	8217.78	568343
PATH	S11	2032	3.12081e+06	1.06561e+06	801154	35209.9	2.43807e+06	217954	174924	134825	8393.97	580135
PATH	S11	2033	3.1342e+06	1.06983e+06	804326	35349.2	2.44635e+06	222155	178176	137331	8550.03	590574
PATH	S11	2034	3.14666e+06	1.07376e+06	807280	35479.1	2.45398e+06	226310	181396	139813	8704.54	600900
PATH	S11	2035	3.15934e+06	1.07777e+06	810294	35611.6	2.50155e+06	230492	184638	142312	8860.12	621178
PATH	S12	2023	2.97673e+06	1.02028e+06	767075	98301	6.38168e+06	4406.94	3793.48	2923.87	491.571	30651
PATH	S12	2024	2.9899e+06	1.02445e+06	770204	99041.4	6.42487e+06	20480.6	19684.8	15172.3	1797.83	116183
PATH	S12	2025	3.00498e+06	1.02921e+06	773783	99851	6.61804e+06	39432.1	38734.1	29854.8	3354.74	224049
PATH	S12	2026	3.02228e+06	1.03475e+06	777948	100750	6.67299e+06	64218.8	61776	47614.6	5773.1	382188
PATH	S12	2027	3.03898e+06	1.04001e+06	781905	101615	6.7261e+06	93001.9	87285.8	67276.6	8401.74	559974
PATH	S12	2028	3.05549e+06	1.04516e+06	785776	102465	6.77855e+06	153353	138089	106434	13429.4	902533
PATH	S12	2029	3.07137e+06	1.05009e+06	789485	103298	6.82971e+06	183248	163441	125974	16836.4	1.12007e+06
PATH	S12	2030	3.08671e+06	1.05487e+06	793078	104123	7.02179e+06	197024	175200	135038	18616.7	1.25544e+06
PATH	S12	2031	3.10526e+06	1.06071e+06	797471	105065	7.08142e+06	205345	182341	140541	19627.3	1.32061e+06
PATH	S12	2032	3.12081e+06	1.06561e+06	801154	105896	7.13359e+06	209961	186250	143554	20155.7	1.3553e+06
PATH	S12	2033	3.1342e+06	1.06983e+06	804326	106648	7.18044e+06	214008	189713	146223	20617.5	1.38568e+06
PATH	S12	2034	3.14666e+06	1.07376e+06	807280	107368	7.22505e+06	218010	193141	148866	21076.5	1.41584e+06
PATH	S12	2035	3.15934e+06	1.07777e+06	810294	108098	7.40448e+06	222039	196593	151527	21539.7	1.473e+06
PATH	S13	2023	2.97673e+06	1.02028e+06	767075	98301	6.38168e+06	4574.72	3562.79	2746.07	606.576	37822
PATH	S13	2024	2.9899e+06	1.02445e+06	770204	99041.4	6.42487e+06	21260.3	18487.7	14249.6	2218.45	143365
PATH	S13	2025	3.00498e+06	1.02921e+06	773783	99851	6.61804e+06	40933.3	36378.7	28039.3	4139.6	276467
PATH	S13	2026	3.02228e+06	1.03475e+06	777948	100750	6.67299e+06	66663.7	58019.3	44719.1	7123.75	471602
PATH	S13	2027	3.03898e+06	1.04001e+06	781905	101615	6.7261e+06	96542.5	81977.9	63185.4	10367.4	690982
PATH	S13	2028	3.05549e+06	1.04516e+06	785776	102465	6.77855e+06	159191	129692	99961.3	16571.3	1.11368e+06
PATH	S13	2029	3.07137e+06	1.05009e+06	789485	103298	6.82971e+06	190225	153502	118314	20775.3	1.38212e+06
PATH	S13	2030	3.08671e+06	1.05487e+06	793078	104123	7.02179e+06	204525	164546	126826	22972.1	1.54915e+06
PATH	S13	2031	3.10526e+06	1.06071e+06	797471	105065	7.08142e+06	213163	171252	131995	24219.2	1.62957e+06
PATH	S13	2032	3.12081e+06	1.06561e+06	801154	105896	7.13359e+06	217954	174924	134825	24871.3	1.67238e+06
PATH	S13	2033	3.1342e+06	1.06983e+06	804326	106648	7.18044e+06	222155	178176	137331	25441.1	1.70986e+06
PATH	S13	2034	3.14666e+06	1.07376e+06	807280	107368	7.22505e+06	226310	181396	139813	26007.5	1.74708e+06
PATH	S13	2035	3.15934e+06	1.07777e+06	810294	108098	7.40448e+06	230492	184638	142312	26579	1.81761e+06
PATH	S14	2023	2.97673e+06	1.02028e+06	767075	98301	6.38168e+06	21238.8	8543.87	6585.29	1017.75	63459.7
PATH	S14	2024	2.9899e+06	1.02445e+06	770204	99041.4	6.42487e+06	101063	44335	34171.8	3722.22	240544
PATH	S14	2025	3.00498e+06	1.02921e+06	773783	99851	6.61804e+06	195538	87239.1	67240.6	6945.63	463870
PATH	S14	2026	3.02228e+06	1.03475e+06	777948	100750	6.67299e+06	316953	139135	107240	11952.6	791279
PATH	S14	2027	3.03898e+06	1.04001e+06	781905	101615	6.7261e+06	456511	196590	151524	17394.9	1.15937e+06
PATH	S14	2028	3.05549e+06	1.04516e+06	785776	102465	6.77855e+06	746051	311011	239715	27804.2	1.8686e+06
PATH	S14	2029	3.07137e+06	1.05009e+06	789485	103298	6.82971e+06	889691	368111	283726	34858	2.31899e+06
PATH	S14	2030	3.08671e+06	1.05487e+06	793078	104123	7.02179e+06	955968	394595	304139	38543.8	2.59925e+06
PATH	S14	2031	3.10526e+06	1.06071e+06	797471	105065	7.08142e+06	996045	410677	316534	40636.2	2.73418e+06
PATH	S14	2032	3.12081e+06	1.06561e+06	801154	105896	7.13359e+06	1.01822e+06	419482	323321	41730.3	2.80601e+06
PATH	S14	2033	3.1342e+06	1.06983e+06	804326	106648	7.18044e+06	1.0377e+06	427280	329332	42686.4	2.8689e+06
PATH	S14	2034	3.14666e+06	1.07376e+06	807280	107368	7.22505e+06	1.05697e+06	435002	335283	43636.7	2.93134e+06
PATH	S14	2035	3.15934e+06	1.07777e+06	810294	108098	7.40448e+06	1.07636e+06	442777	341276	44595.6	3.04969e+06
UA	S1	2023	2216340		1132667	49869	3269382	14877		9967	436	27352
UA	S1	2024	2222052		1135597	50006	3275190	71239		47700	2094	136291
UA	S1	2025	2232834		1140748	50229	3346607	140396		94006	4121	276064
UA	S1	2026	2243065		1145987	50459	3359960	224067		150040	6582	436052
UA	S1	2027	2255108		1152153	50735	3376134	318618		213341	9352	623304
UA	S1	2028	2268133		1158808	51023	3393829	509063		340861	14950	1003255
UA	S1	2029	2280889		1165333	51306	3411108	605393		405376	17779	1186467
UA	S1	2030	2295239		1172354	51613	3486946	650744		435697	19103	1290886
UA	S1	2031	2305665		1177683	51854	3501105	677029		453312	19877	1341044
UA	S1	2032	2315135		1182528	52070	3513744	690922		462605	20285	1367723
UA	S1	2033	2323831		1186978	52265	3525176	703853		471265	20662	1392623
UA	S1	2034	2332094		1191204	52453	3535962	716744		479900	21042	1417426
UA	S1	2035	2342648		1196322	52673	3602932	730194		488861	21434	1465156
UA	S2	2023	2216340		1132667	49869	3269382	9261		7936	347	21663
UA	S2	2024	2222052		1135597	50006	3275190	44295		37975	1659	107939
UA	S2	2025	2232834		1140748	50229	3346607	87255		74820	3267	218642
UA	S2	2026	2243065		1145987	50459	3359960	139281		119423	5211	345348
UA	S2	2027	2255108		1152153	50735	3376134	198045		169816	7414	493648
UA	S2	2028	2268133		1158808	51023	3393829	316413		271308	11849	794566
UA	S2	2029	2280889		1165333	51306	3411108	376311		322669	14085	939664
UA	S2	2030	2295239		1172354	51613	3486946	404381		346764	15141	1022362
UA	S2	2031	2305665		1177683	51854	3501105	420732		360782	15756	1062091
UA	S2	2032	2315135		1182528	52070	3513744	429363		368185	16075	1083214
UA	S2	2033	2323831		1186978	52265	3525176	437400		375077	16378	1102936
UA	S2	2034	2332094		1191204	52453	3535962	445420		381947	16679	1122582
UA	S2	2035	2342648		1196322	52673	3602932	453657		389026	16991	1160380
UA	S3	2023	2216340		1132667	49869	3269382	22541		11530	507	31816
UA	S3	2024	2222052		1135597	50006	3275190	108020		55199	2430	158531
UA	S3	2025	2232834		1140748	50229	3346607	212992		108804	4791	321121
UA	S3	2026	2243065		1145987	50459	3359960	339882		173638	7646	507211
UA	S3	2027	2255108		1152153	50735	3376134	483290		246902	10871	725027
UA	S3	2028	2268133		1158808	51023	3393829	772219		394491	17370	1166993
UA	S3	2029	2280889		1165333	51306	3411108	918279		469146	20654	1380098
UA	S3	2030	2295239		1172354	51613	3486946	987316		504292	22209	1501554
UA	S3	2031	2305665		1177683	51854	3501105	1027195		524676	23102	1559903
UA	S3	2032	2315135		1182528	52070	3513744	1048265		535429	23576	1590935
UA	S3	2033	2323831		1186978	52265	3525176	1067873		545455	24019	1619898
UA	S3	2034	2332094		1191204	52453	3535962	1087428		555444	24458	1648751
UA	S3	2035	2342648		1196322	52673	3602932	1108110		565882	24914	1704266
UA	S4	2023	2216340		1132667	49869	3269382	4629		3970	173	10831
UA	S4	2024	2222052		1135597	50006	3275190	22148		18987	828	53973
UA	S4	2025	2232834		1140748	50229	3346607	43627		37411	1633	109319
UA	S4	2026	2243065		1145987	50459	3359960	69636		59716	2608	172672
UA	S4	2027	2255108		1152153	50735	3376134	99024		84910	3711	246822
UA	S4	2028	2268133		1158808	51023	3393829	158203		135655	5924	397288
UA	S4	2029	2280889		1165333	51306	3411108	188151		161336	7047	469836
UA	S4	2030	2295239		1172354	51613	3486946	202196		173380	7569	511185
UA	S4	2031	2305665		1177683	51854	3501105	210367		180387	7870	531043
UA	S4	2032	2315135		1182528	52070	3513744	214686		184090	8036	541612
UA	S4	2033	2323831		1186978	52265	3525176	218703		187538	8186	551472
UA	S4	2034	2332094		1191204	52453	3535962	222708		190973	8340	561291
UA	S4	2035	2342648		1196322	52673	3602932	226828		194514	8493	580185
UA	S5	2023	2216340		1132667	49869	3269382	7438		4984	218	13675
UA	S5	2024	2222052		1135597	50006	3275190	35615		23852	1047	68147
UA	S5	2025	2232834		1140748	50229	3346607	70202		47000	2063	138033
UA	S5	2026	2243065		1145987	50459	3359960	112034		75016	3287	218025
UA	S5	2027	2255108		1152153	50735	3376134	159300		106675	4677	311650
UA	S5	2028	2268133		1158808	51023	3393829	254533		170430	7470	501630
UA	S5	2029	2280889		1165333	51306	3411108	302701		202686	8890	593231
UA	S5	2030	2295239		1172354	51613	3486946	325370		217852	9549	645442
UA	S5	2031	2305665		1177683	51854	3501105	338524		226653	9937	670521
UA	S5	2032	2315135		1182528	52070	3513744	345461		231307	10136	683862
UA	S5	2033	2323831		1186978	52265	3525176	351928		235635	10328	696309
UA	S5	2034	2332094		1191204	52453	3535962	358374		239950	10520	708713
UA	S5	2035	2342648		1196322	52673	3602932	365096		244431	10719	732574
UA	S6	2023	2216340		1132667	49869	3269382	11270		5764	255	15909
UA	S6	2024	2222052		1135597	50006	3275190	54010		27599	1215	79268
UA	S6	2025	2232834		1140748	50229	3346607	106501		54399	2396	160557
UA	S6	2026	2243065		1145987	50459	3359960	169940		86822	3822	253607
UA	S6	2027	2255108		1152153	50735	3376134	241641		123456	5434	362510
UA	S6	2028	2268133		1158808	51023	3393829	386107		197245	8685	583494
UA	S6	2029	2280889		1165333	51306	3411108	459146		234572	10328	690049
UA	S6	2030	2295239		1172354	51613	3486946	493650		252151	11100	750777
UA	S6	2031	2305665		1177683	51854	3501105	513598		262340	11552	779954
UA	S6	2032	2315135		1182528	52070	3513744	524130		267713	11787	795463
UA	S6	2033	2323831		1186978	52265	3525176	533939		272725	12008	809949
UA	S6	2034	2332094		1191204	52453	3535962	543713		277722	12230	824372
UA	S6	2035	2342648		1196322	52673	3602932	554054		282944	12455	852131
UA	S7	2023	2216340		1132667	49869	3269382	33814		17292	762	47723
UA	S7	2024	2222052		1135597	50006	3275190	162029		82799	3646	237798
UA	S7	2025	2232834		1140748	50229	3346607	319493		163200	7188	481677
UA	S7	2026	2243065		1145987	50459	3359960	509825		260457	11464	760818
UA	S7	2027	2255108		1152153	50735	3376134	724933		370357	16310	1087536
UA	S7	2028	2268133		1158808	51023	3393829	1158321		591740	26055	1750483
UA	S7	2029	2280889		1165333	51306	3411108	1377430		703711	30985	2070143
UA	S7	2030	2295239		1172354	51613	3486946	1480964		756444	33307	2252334
UA	S7	2031	2305665		1177683	51854	3501105	1540798		787010	34653	2339857
UA	S7	2032	2315135		1182528	52070	3513744	1572394		803143	35361	2386400
UA	S7	2033	2323831		1186978	52265	3525176	1601809		818183	36023	2429847
UA	S7	2034	2332094		1191204	52453	3535962	1631141		833165	36682	2473121
UA	S7	2035	2342648		1196322	52673	3602932	1662158		848827	37375	2556396
UA	S8	2023	2216340		1132667	49869	3269382	13888		11908	520	32495
UA	S8	2024	2222052		1135597	50006	3275190	66437		56965	2487	161912
UA	S8	2025	2232834		1140748	50229	3346607	130883		112228	4901	327959
UA	S8	2026	2243065		1145987	50459	3359960	208919		179134	7821	518020
UA	S8	2027	2255108		1152153	50735	3376134	297071		254725	11126	740471
UA	S8	2028	2268133		1158808	51023	3393829	474605		406968	17770	1191847
UA	S8	2029	2280889		1165333	51306	3411108	564463		484003	21136	1409498
UA	S8	2030	2295239		1172354	51613	3486946	606579		520144	22712	1533548
UA	S8	2031	2305665		1177683	51854	3501105	631102		541162	23626	1593139
UA	S8	2032	2315135		1182528	52070	3513744	644049		552271	24114	1624826
UA	S8	2033	2323831		1186978	52265	3525176	656102		562611	24566	1654411
UA	S8	2034	2332094		1191204	52453	3535962	668131		572916	25019	1683874
UA	S8	2035	2342648		1196322	52673	3602932	680489		583536	25483	1740565
UA	S9	2023	2216340		1132667	49869	3269382	22315		14951	656	41027
UA	S9	2024	2222052		1135597	50006	3275190	106849		71556	3139	204436
UA	S9	2025	2232834		1140748	50229	3346607	210595		141010	6182	414100
UA	S9	2026	2243065		1145987	50459	3359960	336105		225052	9867	654076
UA	S9	2027	2255108		1152153	50735	3376134	477923		320017	14030	934952
UA	S9	2028	2268133		1158808	51023	3393829	763593		511295	22420	1504888
UA	S9	2029	2280889		1165333	51306	3411108	908096		608063	26666	1779700
UA	S9	2030	2295239		1172354	51613	3486946	976111		653548	28655	1936331
UA	S9	2031	2305665		1177683	51854	3501105	1015552		679965	29815	2011566
UA	S9	2032	2315135		1182528	52070	3513744	1036380		693915	30425	2051583
UA	S9	2033	2323831		1186978	52265	3525176	1055787		706898	30990	2088934
UA	S9	2034	2332094		1191204	52453	3535962	1075118		719854	31558	2126135
UA	S9	2035	2342648		1196322	52673	3602932	1095290		733297	32154	2197726
UA	S10	2023	2216340		1132667	49869	3269382	3472		4014	189	11853
UA	S10	2024	2222052		1135597	50006	3275190	16609		19185	910	59060
UA	S10	2025	2232834		1140748	50229	3346607	32705		37785	1788	119631
UA	S10	2026	2243065		1145987	50459	3359960	52212		60315	2857	188957
UA	S10	2027	2255108		1152153	50735	3376134	74246		85772	4064	270098
UA	S10	2028	2268133		1158808	51023	3393829	118603		137032	6492	434746
UA	S10	2029	2280889		1165333	51306	3411108	141056		162981	7719	514141
UA	S10	2030	2295239		1172354	51613	3486946	151562		175111	8294	559398
UA	S10	2031	2305665		1177683	51854	3501105	157694		182187	8627	581132
UA	S10	2032	2315135		1182528	52070	3513744	160919		185930	8808	592692
UA	S10	2033	2323831		1186978	52265	3525176	163949		189399	8974	603478
UA	S10	2034	2332094		1191204	52453	3535962	166959		192866	9136	614228
UA	S10	2035	2342648		1196322	52673	3602932	170010		196411	9306	634911
UA	S11	2023	2216340		1132667	49869	3269382	4005		3766	235	14617
UA	S11	2024	2222052		1135597	50006	3275190	19143		18012	1122	72839
UA	S11	2025	2232834		1140748	50229	3346607	37697		35475	2207	147546
UA	S11	2026	2243065		1145987	50459	3359960	60188		56623	3528	233048
UA	S11	2027	2255108		1152153	50735	3376134	85586		80521	5011	333124
UA	S11	2028	2268133		1158808	51023	3393829	136721		128642	8005	536186
UA	S11	2029	2280889		1165333	51306	3411108	162607		153001	9524	634100
UA	S11	2030	2295239		1172354	51613	3486946	174706		164400	10235	689909
UA	S11	2031	2305665		1177683	51854	3501105	181781		171041	10648	716718
UA	S11	2032	2315135		1182528	52070	3513744	185509		174551	10866	730977
UA	S11	2033	2323831		1186978	52265	3525176	188987		177818	11071	744285
UA	S11	2034	2332094		1191204	52453	3535962	192452		181075	11274	757544
UA	S11	2035	2342648		1196322	52673	3602932	195968		184400	11482	783053
UA	S12	2023	2216340		1132667	49869	3269382	3472		4014	398	24306
UA	S12	2024	2222052		1135597	50006	3275190	16609		19185	1467	92927
UA	S12	2025	2232834		1140748	50229	3346607	32705		37785	2766	180992
UA	S12	2026	2243065		1145987	50459	3359960	52212		60315	4726	306683
UA	S12	2027	2255108		1152153	50735	3376134	74246		85772	6924	452701
UA	S12	2028	2268133		1158808	51023	3393829	118603		137032	11132	733842
UA	S12	2029	2280889		1165333	51306	3411108	141056		162981	13945	910350
UA	S12	2030	2295239		1172354	51613	3486946	151562		175111	15400	1018136
UA	S12	2031	2305665		1177683	51854	3501105	157694		182187	16198	1068766
UA	S12	2032	2315135		1182528	52070	3513744	160919		185930	16598	1094671
UA	S12	2033	2323831		1186978	52265	3525176	163949		189399	16963	1118139
UA	S12	2034	2332094		1191204	52453	3535962	166959		192866	17330	1141572
UA	S12	2035	2342648		1196322	52673	3602932	170010		196411	17702	1185640
UA	S13	2023	2216340		1132667	49869	3269382	4005		3766	490	29986
UA	S13	2024	2222052		1135597	50006	3275190	19143		18012	1810	114628
UA	S13	2025	2232834		1140748	50229	3346607	37697		35475	3414	223254
UA	S13	2026	2243065		1145987	50459	3359960	60188		56623	5830	378314
UA	S13	2027	2255108		1152153	50735	3376134	85586		80521	8547	558438
UA	S13	2028	2268133		1158808	51023	3393829	136721		128642	13734	905247
UA	S13	2029	2280889		1165333	51306	3411108	162607		153001	17204	1123008
UA	S13	2030	2295239		1172354	51613	3486946	174706		164400	19000	1255981
UA	S13	2031	2305665		1177683	51854	3501105	181781		171041	19988	1318435
UA	S13	2032	2315135		1182528	52070	3513744	185509		174551	20486	1350400
UA	S13	2033	2323831		1186978	52265	3525176	188987		177818	20933	1379352
UA	S13	2034	2332094		1191204	52453	3535962	192452		181075	21387	1408253
UA	S13	2035	2342648		1196322	52673	3602932	195968		184400	21848	1462629
UA	S14	2023	2216340		1132667	49869	3269382	14877		9967	915	56076
UA	S14	2024	2222052		1135597	50006	3275190	71239		47700	3373	214394
UA	S14	2025	2232834		1140748	50229	3346607	140396		94006	6371	417575
UA	S14	2026	2243065		1145987	50459	3359960	224067		150040	10877	707565
UA	S14	2027	2255108		1152153	50735	3376134	318618		213341	15943	1044435
UA	S14	2028	2268133		1158808	51023	3393829	509063		340861	25629	1693057
UA	S14	2029	2280889		1165333	51306	3411108	605393		405376	32094	2100261
UA	S14	2030	2295239		1172354	51613	3486946	650744		435697	35457	2348900
UA	S14	2031	2305665		1177683	51854	3501105	677029		453312	37298	2465692
UA	S14	2032	2315135		1182528	52070	3513744	690922		462605	38225	2525461
UA	S14	2033	2323831		1186978	52265	3525176	703853		471265	39069	2579587
UA	S14	2034	2332094		1191204	52453	3535962	716744		479900	39908	2633645
UA	S14	2035	2342648		1196322	52673	3602932	730194		488861	40772	2735324

## Sheet: Appendix Table 4.3
Appendix Table 4.3: Estimates of disease burden and health impact by country in year 2035
Model	Scenarios	Country	Year	Total Disease Burden					Total Disease Burden Averted
				Non severe cases	Severe cases	Hospital admissions	Deaths	DALYs	Non severe cases averted	Severe cases averted	Hospital admissions averted	Deaths averted	DALYs averted	YLDs averted	YLLs averted
PATH	S1	Afghanistan	2035	38479.4	13958.8	10494.6	461.224	32097.6	12019.6	5253.15	4048.93	176.371	12269.1	52.2614	12216.9
PATH	S2	Afghanistan	2035	38479.4	13958.8	10494.6	461.224	32097.6	7866.44	4202.52	3239.14	141.097	9812.44	38.9643	9773.48
PATH	S3	Afghanistan	2035	38479.4	13958.8	10494.6	461.224	32097.6	16462.7	5972	4489.9	197.326	13732.3	63.9843	13668.4
PATH	S4	Afghanistan	2035	38479.4	13958.8	10494.6	461.224	32097.6	3933.22	2101.26	1619.57	70.5485	4906.22	19.4822	4886.74
PATH	S5	Afghanistan	2035	38479.4	13958.8	10494.6	461.224	32097.6	6009.79	2626.57	2024.46	88.1856	6134.56	26.1307	6108.43
PATH	S6	Afghanistan	2035	38479.4	13958.8	10494.6	461.224	32097.6	8231.34	2986	2244.95	98.6631	6866.17	31.9922	6834.18
PATH	S7	Afghanistan	2035	38479.4	13958.8	10494.6	461.224	32097.6	24694	8958	6734.85	295.989	20598.5	95.9765	20502.5
PATH	S8	Afghanistan	2035	38479.4	13958.8	10494.6	461.224	32097.6	11799.7	6303.78	4858.71	211.646	14718.7	58.4465	14660.2
PATH	S9	Afghanistan	2035	38479.4	13958.8	10494.6	461.224	32097.6	18029.4	7879.72	6073.39	264.557	18403.7	78.392	18325.3
PATH	S10	Afghanistan	2035	38479.4	13958.8	10494.6	461.224	32097.6	2438.41	2332.4	1797.72	85.1873	5919.19	18.4462	5900.74
PATH	S11	Afghanistan	2035	38479.4	13958.8	10494.6	461.224	32097.6	2531.24	2190.56	1688.4	105.117	7298.8	17.5548	7281.24
PATH	S12	Afghanistan	2035	38479.4	13958.8	10494.6	2451.33	169935	2438.41	2332.4	1797.72	452.756	31358.5	-2.91749	31361.4
PATH	S13	Afghanistan	2035	38479.4	13958.8	10494.6	2451.33	169935	2531.24	2190.56	1688.4	558.68	38695	-3.60004	38698.6
PATH	S14	Afghanistan	2035	38479.4	13958.8	10494.6	2451.33	169935	12019.6	5253.15	4048.93	937.383	64924.5	-6.04034	64930.5
PATH	S1	Angola	2035	56088.8	20140.8	15142.4	665.49	44705.1	20007.2	8650.86	6667.75	290.447	19503	86.4109	19416.6
PATH	S2	Angola	2035	56088.8	20140.8	15142.4	665.49	44705.1	13103.6	6920.69	5334.2	232.358	15597.7	64.4088	15533.2
PATH	S3	Angola	2035	56088.8	20140.8	15142.4	665.49	44705.1	27387.9	9834.66	7393.94	324.956	21829.3	105.82	21723.5
PATH	S4	Angola	2035	56088.8	20140.8	15142.4	665.49	44705.1	6551.79	3460.34	2667.1	116.179	7798.83	32.2044	7766.62
PATH	S5	Angola	2035	56088.8	20140.8	15142.4	665.49	44705.1	10003.6	4325.43	3333.88	145.224	9751.49	43.2055	9708.28
PATH	S6	Angola	2035	56088.8	20140.8	15142.4	665.49	44705.1	13694	4917.33	3696.97	162.478	10914.6	52.91	10861.7
PATH	S7	Angola	2035	56088.8	20140.8	15142.4	665.49	44705.1	41081.9	14752	11090.9	487.434	32743.9	158.73	32585.2
PATH	S8	Angola	2035	56088.8	20140.8	15142.4	665.49	44705.1	19655.4	10381	8001.3	348.537	23396.5	96.6133	23299.9
PATH	S9	Angola	2035	56088.8	20140.8	15142.4	665.49	44705.1	30010.9	12976.3	10001.6	435.671	29254.5	129.616	29124.8
PATH	S10	Angola	2035	56088.8	20140.8	15142.4	665.49	44705.1	4071.27	3840.98	2960.48	140.286	9408.67	30.4678	9378.2
PATH	S11	Angola	2035	56088.8	20140.8	15142.4	665.49	44705.1	4226.27	3607.41	2780.45	173.107	11601.3	29.0033	11572.3
PATH	S12	Angola	2035	56088.8	20140.8	15142.4	1768.79	118454	4071.27	3840.98	2960.48	372.863	24923.7	-2.40267	24926.1
PATH	S13	Angola	2035	56088.8	20140.8	15142.4	1768.79	118454	4226.27	3607.41	2780.45	460.096	30754.7	-2.96478	30757.6
PATH	S14	Angola	2035	56088.8	20140.8	15142.4	1768.79	118454	20007.2	8650.86	6667.75	771.972	51601.8	-4.97446	51606.8
PATH	S1	Armenia	2035	628.375	335.02	251.877	11.0697	868.06	253.418	167.058	128.762	5.60888	439.712	1.45249	438.259
PATH	S2	Armenia	2035	628.375	335.02	251.877	11.0697	868.06	160.153	133.647	103.01	4.4871	351.7	1.09274	350.607
PATH	S3	Armenia	2035	628.375	335.02	251.877	11.0697	868.06	356.218	189.919	142.786	6.27528	492.092	1.76269	490.329
PATH	S4	Armenia	2035	628.375	335.02	251.877	11.0697	868.06	80.0765	66.8233	51.5048	2.24355	175.85	0.54637	175.304
PATH	S5	Armenia	2035	628.375	335.02	251.877	11.0697	868.06	126.709	83.5291	64.3811	2.80444	219.856	0.726244	219.13
PATH	S6	Armenia	2035	628.375	335.02	251.877	11.0697	868.06	178.109	94.9594	71.3929	3.13764	246.046	0.881343	245.165
PATH	S7	Armenia	2035	628.375	335.02	251.877	11.0697	868.06	534.326	284.878	214.179	9.41292	738.138	2.64403	735.494
PATH	S8	Armenia	2035	628.375	335.02	251.877	11.0697	868.06	240.229	200.47	154.515	6.73065	527.55	1.63911	525.911
PATH	S9	Armenia	2035	628.375	335.02	251.877	11.0697	868.06	380.128	250.587	193.143	8.41332	659.567	2.17873	657.389
PATH	S10	Armenia	2035	628.375	335.02	251.877	11.0697	868.06	43.9227	74.1738	57.1704	2.70909	212.211	0.531939	211.679
PATH	S11	Armenia	2035	628.375	335.02	251.877	11.0697	868.06	45.5949	69.6633	53.6938	3.34289	261.704	0.501509	261.202
PATH	S12	Armenia	2035	628.375	335.02	251.877	5.56646	438.09	43.9227	74.1738	57.1704	1.36228	106.435	-0.0087783	106.444
PATH	S13	Armenia	2035	628.375	335.02	251.877	5.56646	438.09	45.5949	69.6633	53.6938	1.68099	131.336	-0.010832	131.347
PATH	S14	Armenia	2035	628.375	335.02	251.877	5.56646	438.09	253.418	167.058	128.762	2.82045	220.363	-0.0181745	220.381
PATH	S1	Azerbaijan	2035	8029.6	1597.57	1201.09	52.7867	3956.08	3001.99	702.304	541.309	23.5794	1766.13	9.25573	1756.87
PATH	S2	Azerbaijan	2035	8029.6	1597.57	1201.09	52.7867	3956.08	2026.45	561.843	433.047	18.8635	1412.29	6.7945	1405.5
PATH	S3	Azerbaijan	2035	8029.6	1597.57	1201.09	52.7867	3956.08	4012.91	798.409	600.264	26.381	1977.11	11.501	1965.61
PATH	S4	Azerbaijan	2035	8029.6	1597.57	1201.09	52.7867	3956.08	1013.23	280.922	216.524	9.43177	706.147	3.39725	702.75
PATH	S5	Azerbaijan	2035	8029.6	1597.57	1201.09	52.7867	3956.08	1500.99	351.152	270.655	11.7897	883.065	4.62786	878.437
PATH	S6	Azerbaijan	2035	8029.6	1597.57	1201.09	52.7867	3956.08	2006.46	399.204	300.132	13.1905	988.557	5.75051	982.806
PATH	S7	Azerbaijan	2035	8029.6	1597.57	1201.09	52.7867	3956.08	6019.37	1197.61	900.396	39.5714	2965.67	17.2515	2948.42
PATH	S8	Azerbaijan	2035	8029.6	1597.57	1201.09	52.7867	3956.08	3039.68	842.765	649.571	28.2953	2118.44	10.1917	2108.25
PATH	S9	Azerbaijan	2035	8029.6	1597.57	1201.09	52.7867	3956.08	4502.98	1053.46	811.964	35.3692	2649.2	13.8836	2635.31
PATH	S10	Azerbaijan	2035	8029.6	1597.57	1201.09	52.7867	3956.08	690.106	311.823	240.341	11.3889	851.629	3.05827	848.57
PATH	S11	Azerbaijan	2035	8029.6	1597.57	1201.09	52.7867	3956.08	716.379	292.861	225.726	14.0533	1050.06	2.96164	1047.1
PATH	S12	Azerbaijan	2035	8029.6	1597.57	1201.09	99.7853	7457.59	690.106	311.823	240.341	21.5289	1603.96	-0.138729	1604.1
PATH	S13	Azerbaijan	2035	8029.6	1597.57	1201.09	99.7853	7457.59	716.379	292.861	225.726	26.5657	1979.21	-0.171185	1979.38
PATH	S14	Azerbaijan	2035	8029.6	1597.57	1201.09	99.7853	7457.59	3001.99	702.304	541.309	44.5734	3320.82	-0.287224	3321.11
PATH	S1	Bangladesh	2035	84066.3	31628	23778.7	1045.05	81773.2	27911.8	12677.4	9771.23	425.635	33293.5	124.341	33169.2
PATH	S2	Bangladesh	2035	84066.3	31628	23778.7	1045.05	81773.2	18219	10141.9	7816.98	340.508	26628.1	92.788	26535.3
PATH	S3	Bangladesh	2035	84066.3	31628	23778.7	1045.05	81773.2	38307.1	14412.2	10835.4	476.205	37262.2	152.1	37110.1
PATH	S4	Bangladesh	2035	84066.3	31628	23778.7	1045.05	81773.2	9109.48	5070.95	3908.49	170.254	13314.1	46.394	13267.7
PATH	S5	Bangladesh	2035	84066.3	31628	23778.7	1045.05	81773.2	13955.9	6338.68	4885.62	212.817	16646.8	62.1706	16584.6
PATH	S6	Bangladesh	2035	84066.3	31628	23778.7	1045.05	81773.2	19153.6	7206.08	5417.71	238.103	18631.1	76.05	18555
PATH	S7	Bangladesh	2035	84066.3	31628	23778.7	1045.05	81773.2	57460.7	21618.2	16253.1	714.308	55893.2	228.15	55665.1
PATH	S8	Bangladesh	2035	84066.3	31628	23778.7	1045.05	81773.2	27328.4	15212.8	11725.5	510.762	39942.2	139.182	39803
PATH	S9	Bangladesh	2035	84066.3	31628	23778.7	1045.05	81773.2	41867.7	19016	14656.8	638.452	49940.3	186.512	49753.8
PATH	S10	Bangladesh	2035	84066.3	31628	23778.7	1045.05	81773.2	5598.82	5628.75	4338.43	205.582	16064.8	44.0514	16020.7
PATH	S11	Bangladesh	2035	84066.3	31628	23778.7	1045.05	81773.2	5811.97	5286.46	4074.6	253.678	19810.7	41.8824	19768.8
PATH	S12	Bangladesh	2035	84066.3	31628	23778.7	1644.18	128459	5598.82	5628.75	4338.43	323.442	25203.4	-2.08421	25205.4
PATH	S13	Bangladesh	2035	84066.3	31628	23778.7	1644.18	128459	5811.97	5286.46	4074.6	399.113	31099.8	-2.57182	31102.4
PATH	S14	Bangladesh	2035	84066.3	31628	23778.7	1644.18	128459	27911.8	12677.4	9771.23	669.653	52180.9	-4.31513	52185.2
PATH	S1	Benin	2035	18378.5	6034.42	4536.83	199.389	13057.6	6525.83	2568.21	1979.48	86.2263	5644.22	26.6065	5617.61
PATH	S2	Benin	2035	18378.5	6034.42	4536.83	199.389	13057.6	4299.71	2054.57	1583.59	68.981	4513.87	19.7874	4494.09
PATH	S3	Benin	2035	18378.5	6034.42	4536.83	199.389	13057.6	8892.15	2919.65	2195.07	96.471	6317.7	32.6534	6285.05
PATH	S4	Benin	2035	18378.5	6034.42	4536.83	199.389	13057.6	2149.85	1027.29	791.793	34.4905	2256.94	9.89372	2247.04
PATH	S5	Benin	2035	18378.5	6034.42	4536.83	199.389	13057.6	3262.91	1284.11	989.741	43.1131	2822.11	13.3032	2808.8
PATH	S6	Benin	2035	18378.5	6034.42	4536.83	199.389	13057.6	4446.07	1459.83	1097.53	48.2355	3158.85	16.3267	3142.52
PATH	S7	Benin	2035	18378.5	6034.42	4536.83	199.389	13057.6	13338.2	4379.48	3292.6	144.706	9476.55	48.9802	9427.57
PATH	S8	Benin	2035	18378.5	6034.42	4536.83	199.389	13057.6	6449.56	3081.86	2375.38	103.472	6770.81	29.6812	6741.13
PATH	S9	Benin	2035	18378.5	6034.42	4536.83	199.389	13057.6	9788.74	3852.32	2969.22	129.339	8466.32	39.9097	8426.41
PATH	S10	Benin	2035	18378.5	6034.42	4536.83	199.389	13057.6	1361.65	1140.29	878.89	41.6473	2722.6	9.29391	2713.31
PATH	S11	Benin	2035	18378.5	6034.42	4536.83	199.389	13057.6	1413.49	1070.95	825.444	51.3909	3356.96	8.86861	3348.09
PATH	S12	Benin	2035	18378.5	6034.42	4536.83	736.525	48048.4	1361.65	1140.29	878.89	153.841	10021.7	-0.991329	10022.7
PATH	S13	Benin	2035	18378.5	6034.42	4536.83	736.525	48048.4	1413.49	1070.95	825.444	189.833	12366.4	-1.22326	12367.6
PATH	S14	Benin	2035	18378.5	6034.42	4536.83	736.525	48048.4	6525.83	2568.21	1979.48	318.512	20748.9	-2.05244	20751
PATH	S1	Bhutan	2035	261.736	146.135	109.868	4.82859	366.357	101.977	70.6739	54.4728	2.37283	179.982	0.605966	179.376
PATH	S2	Bhutan	2035	261.736	146.135	109.868	4.82859	366.357	64.097	56.5391	43.5782	1.89827	143.957	0.456338	143.501
PATH	S3	Bhutan	2035	261.736	146.135	109.868	4.82859	366.357	143.902	80.3451	60.4054	2.65475	201.423	0.734652	200.688
PATH	S4	Bhutan	2035	261.736	146.135	109.868	4.82859	366.357	32.0485	28.2696	21.7891	0.949133	71.9786	0.228169	71.7504
PATH	S5	Bhutan	2035	261.736	146.135	109.868	4.82859	366.357	50.9884	35.3369	27.2364	1.18642	89.991	0.302983	89.688
PATH	S6	Bhutan	2035	261.736	146.135	109.868	4.82859	366.357	71.9511	40.1725	30.2027	1.32738	100.711	0.367326	100.344
PATH	S7	Bhutan	2035	261.736	146.135	109.868	4.82859	366.357	215.853	120.518	90.6082	3.98213	302.134	1.10198	301.032
PATH	S8	Bhutan	2035	261.736	146.135	109.868	4.82859	366.357	96.1455	84.8087	65.3673	2.8474	215.936	0.684506	215.251
PATH	S9	Bhutan	2035	261.736	146.135	109.868	4.82859	366.357	152.965	106.011	81.7091	3.55925	269.973	0.908948	269.064
PATH	S10	Bhutan	2035	261.736	146.135	109.868	4.82859	366.357	17.216	31.3792	24.1859	1.14608	86.8615	0.222816	86.6386
PATH	S11	Bhutan	2035	261.736	146.135	109.868	4.82859	366.357	17.8714	29.471	22.7151	1.41421	107.118	0.209858	106.908
PATH	S12	Bhutan	2035	261.736	146.135	109.868	7.12732	540.116	17.216	31.3792	24.1859	1.69169	127.873	-0.010901	127.884
PATH	S13	Bhutan	2035	261.736	146.135	109.868	7.12732	540.116	17.8714	29.471	22.7151	2.08746	157.79	-0.0134513	157.803
PATH	S14	Bhutan	2035	261.736	146.135	109.868	7.12732	540.116	101.977	70.6739	54.4728	3.50246	264.748	-0.0225693	264.771
PATH	S1	Bolivia	2035	7721.52	3042.18	2287.19	100.519	7556	2860.98	1364.43	1051.65	45.81	3442.3	13.1498	3429.15
PATH	S2	Bolivia	2035	7721.52	3042.18	2287.19	100.519	7556	1860.88	1091.55	841.322	36.648	2753.15	9.82393	2743.32
PATH	S3	Bolivia	2035	7721.52	3042.18	2287.19	100.519	7556	3937.04	1551.14	1166.19	51.2527	3852.65	16.0679	3836.58
PATH	S4	Bolivia	2035	7721.52	3042.18	2287.19	100.519	7556	930.438	545.773	420.661	18.324	1376.57	4.91197	1371.66
PATH	S5	Bolivia	2035	7721.52	3042.18	2287.19	100.519	7556	1430.49	682.216	525.826	22.905	1721.15	6.5749	1714.58
PATH	S6	Bolivia	2035	7721.52	3042.18	2287.19	100.519	7556	1968.52	775.572	583.094	25.6264	1926.32	8.03393	1918.29
PATH	S7	Bolivia	2035	7721.52	3042.18	2287.19	100.519	7556	5905.56	2326.71	1749.28	76.8791	5778.97	24.1018	5754.87
PATH	S8	Bolivia	2035	7721.52	3042.18	2287.19	100.519	7556	2791.32	1637.32	1261.98	54.972	4129.72	14.7359	4114.98
PATH	S9	Bolivia	2035	7721.52	3042.18	2287.19	100.519	7556	4291.47	2046.65	1577.48	68.7149	5163.46	19.7247	5143.73
PATH	S10	Bolivia	2035	7721.52	3042.18	2287.19	100.519	7556	565.24	605.808	466.934	22.1262	1660.96	4.6804	1656.28
PATH	S11	Bolivia	2035	7721.52	3042.18	2287.19	100.519	7556	586.759	568.968	438.539	27.3027	2048.22	4.44465	2043.78
PATH	S12	Bolivia	2035	7721.52	3042.18	2287.19	192.688	14454.8	565.24	605.808	466.934	42.4142	3174.69	-0.27331	3174.96
PATH	S13	Bolivia	2035	7721.52	3042.18	2287.19	192.688	14454.8	586.759	568.968	438.539	52.3372	3917.42	-0.337252	3917.76
PATH	S14	Bolivia	2035	7721.52	3042.18	2287.19	192.688	14454.8	2860.98	1364.43	1051.65	87.8141	6572.85	-0.56586	6573.42
PATH	S1	Burkina Faso	2035	35717.5	11134.8	8371.44	367.916	24890.7	13006.9	4848.1	3736.73	162.772	11007	51.3446	10955.7
PATH	S2	Burkina Faso	2035	35717.5	11134.8	8371.44	367.916	24890.7	8597.34	3878.48	2989.39	130.218	8802.66	38.135	8764.53
PATH	S3	Burkina Faso	2035	35717.5	11134.8	8371.44	367.916	24890.7	17679.5	5511.52	4143.7	182.111	12320.4	63.094	12257.3
PATH	S4	Burkina Faso	2035	35717.5	11134.8	8371.44	367.916	24890.7	4298.67	1939.24	1494.69	65.1088	4401.33	19.0675	4382.26
PATH	S5	Burkina Faso	2035	35717.5	11134.8	8371.44	367.916	24890.7	6503.45	2424.05	1868.37	81.386	5503.5	25.6723	5477.83
PATH	S6	Burkina Faso	2035	35717.5	11134.8	8371.44	367.916	24890.7	8839.73	2755.76	2071.85	91.0556	6160.21	31.547	6128.66
PATH	S7	Burkina Faso	2035	35717.5	11134.8	8371.44	367.916	24890.7	26519.2	8267.29	6215.55	273.167	18480.6	94.641	18386
PATH	S8	Burkina Faso	2035	35717.5	11134.8	8371.44	367.916	24890.7	12896	5817.72	4484.08	195.326	13204	57.2026	13146.8
PATH	S9	Burkina Faso	2035	35717.5	11134.8	8371.44	367.916	24890.7	19510.3	7272.15	5605.1	244.158	16510.5	77.0169	16433.5
PATH	S10	Burkina Faso	2035	35717.5	11134.8	8371.44	367.916	24890.7	2749.97	2152.56	1659.11	78.6189	5309.42	17.8364	5291.58
PATH	S11	Burkina Faso	2035	35717.5	11134.8	8371.44	367.916	24890.7	2854.67	2021.66	1558.22	97.0121	6546.62	17.0446	6529.57
PATH	S12	Burkina Faso	2035	35717.5	11134.8	8371.44	2209.37	148821	2749.97	2152.56	1659.11	472.113	31773.4	-3.04222	31776.4
PATH	S13	Burkina Faso	2035	35717.5	11134.8	8371.44	2209.37	148821	2854.67	2021.66	1558.22	582.566	39206.9	-3.75396	39210.6
PATH	S14	Burkina Faso	2035	35717.5	11134.8	8371.44	2209.37	148821	13006.9	4848.1	3736.73	977.46	65783.4	-6.29859	65789.6
PATH	S1	Burundi	2035	19347	6565.1	4935.81	216.924	14130.9	6183.2	2518.99	1941.54	84.5736	5506.86	25.7427	5481.12
PATH	S2	Burundi	2035	19347	6565.1	4935.81	216.924	14130.9	4065.29	2015.19	1553.23	67.6589	4404.05	19.161	4384.89
PATH	S3	Burundi	2035	19347	6565.1	4935.81	216.924	14130.9	8439.15	2863.7	2153	94.622	6163.91	31.5681	6132.34
PATH	S4	Burundi	2035	19347	6565.1	4935.81	216.924	14130.9	2032.64	1007.6	776.617	33.8294	2202.03	9.58049	2192.45
PATH	S5	Burundi	2035	19347	6565.1	4935.81	216.924	14130.9	3091.6	1259.5	970.772	42.2868	2753.43	12.8714	2740.56
PATH	S6	Burundi	2035	19347	6565.1	4935.81	216.924	14130.9	4219.58	1431.85	1076.5	47.311	3081.95	15.784	3066.17
PATH	S7	Burundi	2035	19347	6565.1	4935.81	216.924	14130.9	12658.7	4295.54	3229.5	141.933	9245.86	47.3521	9198.51
PATH	S8	Burundi	2035	19347	6565.1	4935.81	216.924	14130.9	6097.93	3022.79	2329.85	101.488	6606.08	28.7415	6577.34
PATH	S9	Burundi	2035	19347	6565.1	4935.81	216.924	14130.9	9274.8	3778.49	2912.31	126.86	8260.29	38.6141	8221.67
PATH	S10	Burundi	2035	19347	6565.1	4935.81	216.924	14130.9	1278.77	1118.43	862.045	40.8491	2656.4	9.02344	2647.38
PATH	S11	Burundi	2035	19347	6565.1	4935.81	216.924	14130.9	1327.46	1050.42	809.624	50.4059	3275.35	8.60277	3266.75
PATH	S12	Burundi	2035	19347	6565.1	4935.81	887.704	57599.1	1278.77	1118.43	862.045	167.164	10832.6	-1.07718	10833.7
PATH	S13	Burundi	2035	19347	6565.1	4935.81	887.704	57599.1	1327.46	1050.42	809.624	206.273	13367	-1.32919	13368.3
PATH	S14	Burundi	2035	19347	6565.1	4935.81	887.704	57599.1	6183.2	2518.99	1941.54	346.096	22427.8	-2.23018	22430.1
PATH	S1	Cambodia	2035	10613.1	4079.47	3067.05	134.793	10113.7	3959.76	1839.74	1418	61.768	4632.88	17.8967	4614.98
PATH	S2	Cambodia	2035	10613.1	4079.47	3067.05	134.793	10113.7	2580.49	1471.79	1134.4	49.4144	3705.35	13.3622	3691.98
PATH	S3	Cambodia	2035	10613.1	4079.47	3067.05	134.793	10113.7	5441.19	2091.49	1572.43	69.1068	5185.17	21.8809	5163.29
PATH	S4	Cambodia	2035	10613.1	4079.47	3067.05	134.793	10113.7	1290.25	735.895	567.2	24.7072	1852.67	6.6811	1845.99
PATH	S5	Cambodia	2035	10613.1	4079.47	3067.05	134.793	10113.7	1979.88	919.868	709	30.884	2316.44	8.94835	2307.49
PATH	S6	Cambodia	2035	10613.1	4079.47	3067.05	134.793	10113.7	2720.6	1045.75	786.217	34.5534	2592.59	10.9405	2581.65
PATH	S7	Cambodia	2035	10613.1	4079.47	3067.05	134.793	10113.7	8161.79	3137.24	2358.65	103.66	7777.76	32.8214	7744.94
PATH	S8	Cambodia	2035	10613.1	4079.47	3067.05	134.793	10113.7	3870.74	2207.68	1701.6	74.1217	5558.02	20.0433	5537.97
PATH	S9	Cambodia	2035	10613.1	4079.47	3067.05	134.793	10113.7	5939.64	2759.6	2127	92.6521	6949.31	26.8451	6922.47
PATH	S10	Cambodia	2035	10613.1	4079.47	3067.05	134.793	10113.7	788.802	816.843	629.592	29.834	2235.39	6.35419	2229.03
PATH	S11	Cambodia	2035	10613.1	4079.47	3067.05	134.793	10113.7	818.833	767.17	591.306	36.8138	2756.57	6.03797	2750.53
PATH	S12	Cambodia	2035	10613.1	4079.47	3067.05	237.814	17810.2	788.802	816.843	629.592	52.6357	3932.32	-0.339176	3932.66
PATH	S13	Cambodia	2035	10613.1	4079.47	3067.05	237.814	17810.2	818.833	767.17	591.306	64.9501	4852.31	-0.418528	4852.73
PATH	S14	Cambodia	2035	10613.1	4079.47	3067.05	237.814	17810.2	3959.76	1839.74	1418	108.977	8141.46	-0.702228	8142.16
PATH	S1	Cameroon	2035	38272.7	12172.1	9151.32	402.191	27089.7	13648.9	5194.9	4004.03	174.415	11742.5	54.5483	11688
PATH	S2	Cameroon	2035	38272.7	12172.1	9151.32	402.191	27089.7	9010.79	4155.92	3203.22	139.532	9390.9	40.5352	9350.36
PATH	S3	Cameroon	2035	38272.7	12172.1	9151.32	402.191	27089.7	18569.5	5905.78	4440.11	195.138	13143.6	66.998	13076.6
PATH	S4	Cameroon	2035	38272.7	12172.1	9151.32	402.191	27089.7	4505.4	2077.96	1601.61	69.7662	4695.45	20.2676	4675.18
PATH	S5	Cameroon	2035	38272.7	12172.1	9151.32	402.191	27089.7	6824.44	2597.45	2002.01	87.2077	5871.25	27.2742	5843.98
PATH	S6	Cameroon	2035	38272.7	12172.1	9151.32	402.191	27089.7	9284.74	2952.89	2220.06	97.5691	6571.81	33.499	6538.31
PATH	S7	Cameroon	2035	38272.7	12172.1	9151.32	402.191	27089.7	27854.2	8858.66	6660.17	292.707	19715.4	100.497	19614.9
PATH	S8	Cameroon	2035	38272.7	12172.1	9151.32	402.191	27089.7	13516.2	6233.87	4804.83	209.299	14086.3	60.8028	14025.5
PATH	S9	Cameroon	2035	38272.7	12172.1	9151.32	402.191	27089.7	20473.3	7792.34	6006.04	261.623	17613.8	81.8225	17531.9
PATH	S10	Cameroon	2035	38272.7	12172.1	9151.32	402.191	27089.7	2871.4	2306.53	1777.79	84.2427	5664.27	18.9898	5645.28
PATH	S11	Cameroon	2035	38272.7	12172.1	9151.32	402.191	27089.7	2980.72	2166.27	1669.68	103.952	6984.16	18.1368	6966.02
PATH	S12	Cameroon	2035	38272.7	12172.1	9151.32	1349.42	90559.8	2871.4	2306.53	1777.79	282.65	18939.1	-1.82135	18941
PATH	S13	Cameroon	2035	38272.7	12172.1	9151.32	1349.42	90559.8	2980.72	2166.27	1669.68	348.777	23370	-2.24746	23372.3
PATH	S14	Cameroon	2035	38272.7	12172.1	9151.32	1349.42	90559.8	13648.9	5194.9	4004.03	585.196	39211.5	-3.77091	39215.3
PATH	S1	Central African Republic	2035	6585.19	2289.34	1721.18	75.6441	4775.13	2136.9	893.003	688.293	29.982	1891.79	9.03641	1882.76
PATH	S2	Central African Republic	2035	6585.19	2289.34	1721.18	75.6441	4775.13	1402.68	714.402	550.634	23.9856	1512.94	6.73012	1506.21
PATH	S3	Central African Republic	2035	6585.19	2289.34	1721.18	75.6441	4775.13	2920.19	1015.2	763.255	33.5443	2117.53	11.0748	2106.45
PATH	S4	Central African Republic	2035	6585.19	2289.34	1721.18	75.6441	4775.13	701.342	357.201	275.317	11.9928	756.468	3.36506	753.103
PATH	S5	Central African Republic	2035	6585.19	2289.34	1721.18	75.6441	4775.13	1068.45	446.501	344.146	14.991	945.897	4.51821	941.379
PATH	S6	Central African Republic	2035	6585.19	2289.34	1721.18	75.6441	4775.13	1460.1	507.602	381.628	16.7721	1058.76	5.53738	1053.23
PATH	S7	Central African Republic	2035	6585.19	2289.34	1721.18	75.6441	4775.13	4380.29	1522.8	1144.88	50.3164	3176.29	16.6121	3159.68
PATH	S8	Central African Republic	2035	6585.19	2289.34	1721.18	75.6441	4775.13	2104.03	1071.6	825.951	35.9784	2269.4	10.0952	2259.31
PATH	S9	Central African Republic	2035	6585.19	2289.34	1721.18	75.6441	4775.13	3205.36	1339.5	1032.44	44.973	2837.69	13.5546	2824.14
PATH	S10	Central African Republic	2035	6585.19	2289.34	1721.18	75.6441	4775.13	438.957	396.493	305.602	14.4813	912.547	3.1755	909.372
PATH	S11	Central African Republic	2035	6585.19	2289.34	1721.18	75.6441	4775.13	455.669	372.382	287.018	17.8693	1125.15	3.02548	1122.12
PATH	S12	Central African Republic	2035	6585.19	2289.34	1721.18	577.58	36291.5	438.957	396.493	305.602	110.572	6942.79	-0.712508	6943.5
PATH	S13	Central African Republic	2035	6585.19	2289.34	1721.18	577.58	36291.5	455.669	372.382	287.018	136.441	8567.09	-0.879202	8567.97
PATH	S14	Central African Republic	2035	6585.19	2289.34	1721.18	577.58	36291.5	2136.9	893.003	688.293	228.928	14374.3	-1.47517	14375.8
PATH	S1	Chad	2035	27944.2	9111.95	6850.59	301.076	18071.4	8870.57	3465.74	2671.26	116.36	6980.73	36.0091	6944.72
PATH	S2	Chad	2035	27944.2	9111.95	6850.59	301.076	18071.4	5847.16	2772.59	2137.01	93.088	5582.55	26.7755	5555.78
PATH	S3	Chad	2035	27944.2	9111.95	6850.59	301.076	18071.4	12083	3940	2962.19	130.185	7814.04	44.2004	7769.84
PATH	S4	Chad	2035	27944.2	9111.95	6850.59	301.076	18071.4	2923.58	1386.29	1068.5	46.544	2791.28	13.3878	2777.89
PATH	S5	Chad	2035	27944.2	9111.95	6850.59	301.076	18071.4	4435.29	1732.87	1335.63	58.18	3490.37	18.0045	3472.36
PATH	S6	Chad	2035	27944.2	9111.95	6850.59	301.076	18071.4	6041.51	1970	1481.09	65.0925	3907.02	22.1002	3884.92
PATH	S7	Chad	2035	27944.2	9111.95	6850.59	301.076	18071.4	18124.5	5909.99	4443.28	195.277	11721.1	66.3007	11654.8
PATH	S8	Chad	2035	27944.2	9111.95	6850.59	301.076	18071.4	8770.73	4158.88	3205.51	139.632	8373.83	40.1633	8333.67
PATH	S9	Chad	2035	27944.2	9111.95	6850.59	301.076	18071.4	13305.9	5198.6	4006.89	174.54	10471.1	54.0136	10417.1
PATH	S10	Chad	2035	27944.2	9111.95	6850.59	301.076	18071.4	1854.25	1538.79	1186.04	56.2019	3366.87	12.5691	3354.3
PATH	S11	Chad	2035	27944.2	9111.95	6850.59	301.076	18071.4	1924.85	1445.21	1113.91	69.3506	4151.05	11.9962	4139.05
PATH	S12	Chad	2035	27944.2	9111.95	6850.59	1998.88	119391	1854.25	1538.79	1186.04	373.131	22267.2	-2.4044	22269.6
PATH	S13	Chad	2035	27944.2	9111.95	6850.59	1998.88	119391	1924.85	1445.21	1113.91	460.427	27476.7	-2.96691	27479.7
PATH	S14	Chad	2035	27944.2	9111.95	6850.59	1998.88	119391	8870.57	3465.74	2671.26	772.528	46101.9	-4.97805	46106.9
PATH	S1	Comoros	2035	1182.7	345.193	259.525	11.4058	773.569	427.924	148.888	114.758	4.99884	338.87	1.62313	337.247
PATH	S2	Comoros	2035	1182.7	345.193	259.525	11.4058	773.569	283.925	119.111	91.806	3.99907	271.001	1.20351	269.797
PATH	S3	Comoros	2035	1182.7	345.193	259.525	11.4058	773.569	579.93	169.263	127.256	5.59276	379.313	1.9978	377.316
PATH	S4	Comoros	2035	1182.7	345.193	259.525	11.4058	773.569	141.962	59.5554	45.903	1.99953	135.5	0.601754	134.899
PATH	S5	Comoros	2035	1182.7	345.193	259.525	11.4058	773.569	213.962	74.4442	57.3788	2.49942	169.435	0.811567	168.623
PATH	S6	Comoros	2035	1182.7	345.193	259.525	11.4058	773.569	289.965	84.6313	63.6279	2.79638	189.657	0.998901	188.658
PATH	S7	Comoros	2035	1182.7	345.193	259.525	11.4058	773.569	869.895	253.894	190.884	8.38914	568.97	2.9967	565.974
PATH	S8	Comoros	2035	1182.7	345.193	259.525	11.4058	773.569	425.887	178.666	137.709	5.9986	406.501	1.80526	404.696
PATH	S9	Comoros	2035	1182.7	345.193	259.525	11.4058	773.569	641.885	223.333	172.136	7.49826	508.305	2.4347	505.87
PATH	S10	Comoros	2035	1182.7	345.193	259.525	11.4058	773.569	91.8849	66.1064	50.9523	2.41444	163.45	0.559853	162.89
PATH	S11	Comoros	2035	1182.7	345.193	259.525	11.4058	773.569	95.383	62.0865	47.8539	2.97931	201.535	0.535998	200.999
PATH	S12	Comoros	2035	1182.7	345.193	259.525	15.6549	1060.2	91.8849	66.1064	50.9523	3.3139	223.551	-0.0213542	223.572
PATH	S13	Comoros	2035	1182.7	345.193	259.525	15.6549	1060.2	95.383	62.0865	47.8539	4.0892	275.852	-0.0263501	275.878
PATH	S14	Comoros	2035	1182.7	345.193	259.525	15.6549	1060.2	427.924	148.888	114.758	6.86107	462.838	-0.0442116	462.882
PATH	S1	Congo, Dem. Rep.	2035	156198	52130.6	39193.1	1722.49	116764	55937.2	22394.5	17260.8	751.88	50946.2	230.432	50715.8
PATH	S2	Congo, Dem. Rep.	2035	156198	52130.6	39193.1	1722.49	116764	36817.1	17915.6	13808.6	601.504	40744.1	171.445	40572.6
PATH	S3	Congo, Dem. Rep.	2035	156198	52130.6	39193.1	1722.49	116764	76282.2	25459	19140.7	841.213	57024.1	282.691	56741.4
PATH	S4	Congo, Dem. Rep.	2035	156198	52130.6	39193.1	1722.49	116764	18408.6	8957.79	6904.32	300.752	20372	85.7224	20286.3
PATH	S5	Congo, Dem. Rep.	2035	156198	52130.6	39193.1	1722.49	116764	27968.6	11197.2	8630.4	375.94	25473.1	115.216	25357.9
PATH	S6	Congo, Dem. Rep.	2035	156198	52130.6	39193.1	1722.49	116764	38141.1	12729.5	9570.34	420.606	28512	141.345	28370.7
PATH	S7	Congo, Dem. Rep.	2035	156198	52130.6	39193.1	1722.49	116764	114423	38188.5	28711	1261.82	85536.1	424.036	85112.1
PATH	S8	Congo, Dem. Rep.	2035	156198	52130.6	39193.1	1722.49	116764	55225.7	26873.4	20713	902.257	61116.1	257.167	60858.9
PATH	S9	Congo, Dem. Rep.	2035	156198	52130.6	39193.1	1722.49	116764	83905.9	33591.7	25891.2	1127.82	76419.3	345.648	76073.6
PATH	S10	Congo, Dem. Rep.	2035	156198	52130.6	39193.1	1722.49	116764	11621	9943.14	7663.8	363.158	24576.3	80.6311	24495.7
PATH	S11	Congo, Dem. Rep.	2035	156198	52130.6	39193.1	1722.49	116764	12063.4	9338.49	7197.75	448.121	30303.5	76.9069	30226.6
PATH	S12	Congo, Dem. Rep.	2035	156198	52130.6	39193.1	6475.29	437319	11621	9943.14	7663.8	1365.2	92076.8	-8.79715	92085.6
PATH	S13	Congo, Dem. Rep.	2035	156198	52130.6	39193.1	6475.29	437319	12063.4	9338.49	7197.75	1684.6	113619	-10.8553	113629
PATH	S14	Congo, Dem. Rep.	2035	156198	52130.6	39193.1	6475.29	437319	55937.2	22394.5	17260.8	2826.51	190635	-18.2136	190653
PATH	S1	Congo, Rep.	2035	8031.6	2840.91	2135.86	93.8689	6736.73	2949.01	1255.03	967.326	42.1367	3022.85	12.6116	3010.23
PATH	S2	Congo, Rep.	2035	8031.6	2840.91	2135.86	93.8689	6736.73	1933.46	1004.02	773.861	33.7094	2417.58	9.39692	2408.19
PATH	S3	Congo, Rep.	2035	8031.6	2840.91	2135.86	93.8689	6736.73	4033.65	1426.77	1072.68	47.1431	3383.34	15.45	3367.89
PATH	S4	Congo, Rep.	2035	8031.6	2840.91	2135.86	93.8689	6736.73	966.732	502.01	386.93	16.8547	1208.79	4.69846	1204.09
PATH	S5	Congo, Rep.	2035	8031.6	2840.91	2135.86	93.8689	6736.73	1474.5	627.513	483.663	21.0684	1511.42	6.30582	1505.12
PATH	S6	Congo, Rep.	2035	8031.6	2840.91	2135.86	93.8689	6736.73	2016.82	713.383	536.339	23.5715	1691.67	7.72499	1683.94
PATH	S7	Congo, Rep.	2035	8031.6	2840.91	2135.86	93.8689	6736.73	6050.47	2140.15	1609.02	70.7146	5075	23.175	5051.83
PATH	S8	Congo, Rep.	2035	8031.6	2840.91	2135.86	93.8689	6736.73	2900.19	1506.03	1160.79	50.5641	3626.38	14.0954	3612.28
PATH	S9	Congo, Rep.	2035	8031.6	2840.91	2135.86	93.8689	6736.73	4423.51	1882.54	1450.99	63.2051	4534.27	18.9174	4515.35
PATH	S10	Congo, Rep.	2035	8031.6	2840.91	2135.86	93.8689	6736.73	602.765	557.231	429.493	20.352	1458.38	4.43984	1453.94
PATH	S11	Congo, Rep.	2035	8031.6	2840.91	2135.86	93.8689	6736.73	625.713	523.346	403.375	25.1135	1798.33	4.22812	1794.1
PATH	S12	Congo, Rep.	2035	8031.6	2840.91	2135.86	150.992	10817.2	602.765	557.231	429.493	32.7371	2338.52	-0.210952	2338.73
PATH	S13	Congo, Rep.	2035	8031.6	2840.91	2135.86	150.992	10817.2	625.713	523.346	403.375	40.3961	2885.62	-0.260306	2885.88
PATH	S14	Congo, Rep.	2035	8031.6	2840.91	2135.86	150.992	10817.2	2949.01	1255.03	967.326	67.7786	4841.65	-0.436754	4842.08
PATH	S1	Cuba	2035	6459.12	1285.11	966.175	42.4624	3559.93	2758.77	645.404	497.453	21.669	1815.73	8.50584	1807.23
PATH	S2	Cuba	2035	6459.12	1285.11	966.175	42.4624	3559.93	1862.27	516.323	397.962	17.3352	1452.03	6.24401	1445.78
PATH	S3	Cuba	2035	6459.12	1285.11	966.175	42.4624	3559.93	3687.79	733.722	551.631	24.2436	2032.52	10.5692	2021.95
PATH	S4	Cuba	2035	6459.12	1285.11	966.175	42.4624	3559.93	931.137	258.162	198.981	8.66762	726.013	3.12201	722.891
PATH	S5	Cuba	2035	6459.12	1285.11	966.175	42.4624	3559.93	1379.38	322.702	248.726	10.8345	907.867	4.25292	903.614
PATH	S6	Cuba	2035	6459.12	1285.11	966.175	42.4624	3559.93	1843.89	366.861	275.815	12.1218	1016.26	5.28461	1010.97
PATH	S7	Cuba	2035	6459.12	1285.11	966.175	42.4624	3559.93	5531.68	1100.58	827.446	36.3654	3048.78	15.8538	3032.92
PATH	S8	Cuba	2035	6459.12	1285.11	966.175	42.4624	3559.93	2793.41	774.485	596.943	26.0029	2178.04	9.36602	2168.67
PATH	S9	Cuba	2035	6459.12	1285.11	966.175	42.4624	3559.93	4138.15	968.106	746.179	32.5036	2723.6	12.7588	2710.84
PATH	S10	Cuba	2035	6459.12	1285.11	966.175	42.4624	3559.93	634.194	286.559	220.869	10.4662	875.701	2.81049	872.891
PATH	S11	Cuba	2035	6459.12	1285.11	966.175	42.4624	3559.93	658.338	269.133	207.438	12.9148	1079.83	2.72169	1077.11
PATH	S12	Cuba	2035	6459.12	1285.11	966.175	12.0301	1022.03	634.194	286.559	220.869	2.96519	247.281	-0.0191072	247.301
PATH	S13	Cuba	2035	6459.12	1285.11	966.175	12.0301	1022.03	658.338	269.133	207.438	3.65891	305.134	-0.0235774	305.158
PATH	S14	Cuba	2035	6459.12	1285.11	966.175	12.0301	1022.03	2758.77	645.404	497.453	6.1391	511.97	-0.0395594	512.009
PATH	S1	Côte d'Ivoire	2035	35376.7	13309.7	10006.5	439.777	27242.6	12622.1	5732.87	4418.68	192.478	11918.1	56.2287	11861.8
PATH	S2	Côte d'Ivoire	2035	35376.7	13309.7	10006.5	439.777	27242.6	8238.85	4586.3	3534.94	153.982	9531.43	41.96	9489.47
PATH	S3	Côte d'Ivoire	2035	35376.7	13309.7	10006.5	439.777	27242.6	17323	6517.37	4899.92	215.346	13340	68.7816	13271.2
PATH	S4	Côte d'Ivoire	2035	35376.7	13309.7	10006.5	439.777	27242.6	4119.43	2293.15	1767.47	76.9911	4765.72	20.98	4744.74
PATH	S5	Côte d'Ivoire	2035	35376.7	13309.7	10006.5	439.777	27242.6	6311.04	2866.44	2209.34	96.2388	5959.04	28.1143	5930.92
PATH	S6	Côte d'Ivoire	2035	35376.7	13309.7	10006.5	439.777	27242.6	8661.49	3258.68	2449.96	107.673	6669.98	34.3908	6635.58
PATH	S7	Côte d'Ivoire	2035	35376.7	13309.7	10006.5	439.777	27242.6	25984.5	9776.05	7349.88	323.019	20009.9	103.172	19906.8
PATH	S8	Côte d'Ivoire	2035	35376.7	13309.7	10006.5	439.777	27242.6	12358.3	6879.44	5302.42	230.973	14297.2	62.9399	14234.2
PATH	S9	Côte d'Ivoire	2035	35376.7	13309.7	10006.5	439.777	27242.6	18933.1	8599.31	6628.02	288.716	17877.1	84.343	17792.8
PATH	S10	Côte d'Ivoire	2035	35376.7	13309.7	10006.5	439.777	27242.6	2531.86	2545.39	1961.89	92.9667	5749.19	19.9206	5729.27
PATH	S11	Côte d'Ivoire	2035	35376.7	13309.7	10006.5	439.777	27242.6	2628.25	2390.61	1842.59	114.717	7088.6	18.9398	7069.66
PATH	S12	Côte d'Ivoire	2035	35376.7	13309.7	10006.5	1573.87	97126.3	2531.86	2545.39	1961.89	332.709	20501.7	-2.14392	20503.9
PATH	S13	Côte d'Ivoire	2035	35376.7	13309.7	10006.5	1573.87	97126.3	2628.25	2390.61	1842.59	410.547	25298.2	-2.6455	25300.9
PATH	S14	Côte d'Ivoire	2035	35376.7	13309.7	10006.5	1573.87	97126.3	12622.1	5732.87	4418.68	688.838	42446.7	-4.43876	42451.1
PATH	S1	Djibouti	2035	736.173	242.276	182.149	8.00527	532.326	254.701	100.481	77.4467	3.37358	224.232	1.03996	223.192
PATH	S2	Djibouti	2035	736.173	242.276	182.149	8.00527	532.326	167.792	80.3845	61.9573	2.69886	179.327	0.773473	178.553
PATH	S3	Djibouti	2035	736.173	242.276	182.149	8.00527	532.326	347.098	114.231	85.8815	3.7744	250.986	1.27625	249.71
PATH	S4	Djibouti	2035	736.173	242.276	182.149	8.00527	532.326	83.8958	40.1923	30.9787	1.34943	89.6635	0.386737	89.2767
PATH	S5	Djibouti	2035	736.173	242.276	182.149	8.00527	532.326	127.351	50.2403	38.7233	1.68679	112.116	0.519982	111.596
PATH	S6	Djibouti	2035	736.173	242.276	182.149	8.00527	532.326	173.549	57.1153	42.9407	1.8872	125.493	0.638124	124.855
PATH	S7	Djibouti	2035	736.173	242.276	182.149	8.00527	532.326	520.646	171.346	128.822	5.6616	376.479	1.91437	374.565
PATH	S8	Djibouti	2035	736.173	242.276	182.149	8.00527	532.326	251.687	120.577	92.936	4.04829	268.99	1.16021	267.83
PATH	S9	Djibouti	2035	736.173	242.276	182.149	8.00527	532.326	382.052	150.721	116.17	5.06036	336.348	1.55994	334.788
PATH	S10	Djibouti	2035	736.173	242.276	182.149	8.00527	532.326	53.1125	44.6134	34.3863	1.62944	108.165	0.363358	107.802
PATH	S11	Djibouti	2035	736.173	242.276	182.149	8.00527	532.326	55.1345	41.9004	32.2953	2.01065	133.369	0.346708	133.022
PATH	S12	Djibouti	2035	736.173	242.276	182.149	21.7564	1442	53.1125	44.6134	34.3863	4.42842	292.951	-0.028536	292.979
PATH	S13	Djibouti	2035	736.173	242.276	182.149	21.7564	1442	55.1345	41.9004	32.2953	5.46447	361.488	-0.0352121	361.523
PATH	S14	Djibouti	2035	736.173	242.276	182.149	21.7564	1442	254.701	100.481	77.4467	9.16857	606.523	-0.0590808	606.582
PATH	S1	Eritrea	2035	6793.39	2220.27	1669.25	73.3619	5321.51	2465.51	965.604	744.251	32.4196	2350.67	10.023	2340.65
PATH	S2	Eritrea	2035	6793.39	2220.27	1669.25	73.3619	5321.51	1624.94	772.483	595.401	25.9357	1879.97	7.45327	1872.52
PATH	S3	Eritrea	2035	6793.39	2220.27	1669.25	73.3619	5321.51	3358.77	1097.74	825.308	36.2714	2631.05	12.3023	2618.74
PATH	S4	Eritrea	2035	6793.39	2220.27	1669.25	73.3619	5321.51	812.47	386.242	297.7	12.9678	939.986	3.72664	936.259
PATH	S5	Eritrea	2035	6793.39	2220.27	1669.25	73.3619	5321.51	1232.76	482.802	372.126	16.2098	1175.34	5.01148	1170.32
PATH	S6	Eritrea	2035	6793.39	2220.27	1669.25	73.3619	5321.51	1679.38	548.87	412.654	18.1357	1315.52	6.15115	1309.37
PATH	S7	Eritrea	2035	6793.39	2220.27	1669.25	73.3619	5321.51	5038.15	1646.61	1237.96	54.4071	3946.57	18.4534	3928.12
PATH	S8	Eritrea	2035	6793.39	2220.27	1669.25	73.3619	5321.51	2437.41	1158.73	893.101	38.9035	2819.96	11.1799	2808.78
PATH	S9	Eritrea	2035	6793.39	2220.27	1669.25	73.3619	5321.51	3698.27	1448.41	1116.38	48.6294	3526.01	15.0344	3510.97
PATH	S10	Eritrea	2035	6793.39	2220.27	1669.25	73.3619	5321.51	515.067	428.728	330.447	15.6587	1134.03	3.49941	1130.53
PATH	S11	Eritrea	2035	6793.39	2220.27	1669.25	73.3619	5321.51	534.676	402.657	310.353	19.3221	1398.37	3.33969	1395.03
PATH	S12	Eritrea	2035	6793.39	2220.27	1669.25	241.587	17466	515.067	428.728	330.447	51.5653	3722.61	-0.332278	3722.94
PATH	S13	Eritrea	2035	6793.39	2220.27	1669.25	241.587	17466	534.676	402.657	310.353	63.6292	4593.53	-0.410016	4593.94
PATH	S14	Eritrea	2035	6793.39	2220.27	1669.25	241.587	17466	2465.51	965.604	744.251	106.76	7707.26	-0.687947	7707.95
PATH	S1	Ethiopia	2035	129678	41995.6	31573.3	1387.61	100639	36672.5	14225.1	10964.2	477.599	34624.4	148.227	34476.1
PATH	S2	Ethiopia	2035	129678	41995.6	31573.3	1387.61	100639	24183.6	11380.1	8771.33	382.079	27691.1	110.199	27580.9
PATH	S3	Ethiopia	2035	129678	41995.6	31573.3	1387.61	100639	49936.7	16171.7	12158.3	534.344	38754.3	181.977	38572.3
PATH	S4	Ethiopia	2035	129678	41995.6	31573.3	1387.61	100639	12091.8	5690.04	4385.67	191.04	13845.6	55.0996	13790.5
PATH	S5	Ethiopia	2035	129678	41995.6	31573.3	1387.61	100639	18336.2	7112.55	5482.08	238.8	17312.2	74.1136	17238.1
PATH	S6	Ethiopia	2035	129678	41995.6	31573.3	1387.61	100639	24968.3	8085.85	6079.14	267.172	19377.1	90.9883	19286.2
PATH	S7	Ethiopia	2035	129678	41995.6	31573.3	1387.61	100639	74905	24257.5	18237.4	801.516	58131.4	272.965	57858.5
PATH	S8	Ethiopia	2035	129678	41995.6	31573.3	1387.61	100639	36275.4	17070.1	13157	573.119	41536.7	165.299	41371.4
PATH	S9	Ethiopia	2035	129678	41995.6	31573.3	1387.61	100639	55008.7	21337.7	16446.3	716.399	51936.5	222.341	51714.2
PATH	S10	Ethiopia	2035	129678	41995.6	31573.3	1387.61	100639	7679.49	6315.95	4868.09	230.68	16703.7	51.7016	16652
PATH	S11	Ethiopia	2035	129678	41995.6	31573.3	1387.61	100639	7971.86	5931.87	4572.06	284.649	20597.1	49.3544	20547.8
PATH	S12	Ethiopia	2035	129678	41995.6	31573.3	4458.91	322325	7679.49	6315.95	4868.09	741.26	53504	-4.77656	53508.8
PATH	S13	Ethiopia	2035	129678	41995.6	31573.3	4458.91	322325	7971.86	5931.87	4572.06	914.681	66021.6	-5.89405	66027.5
PATH	S14	Ethiopia	2035	129678	41995.6	31573.3	4458.91	322325	36672.5	14225.1	10964.2	1534.7	110774	-9.88935	110784
PATH	S1	Gambia, The	2035	3697.13	1189.15	894.034	39.2919	2570.91	1507.2	580.468	447.403	19.4889	1274.59	6.06601	1268.52
PATH	S2	Gambia, The	2035	3697.13	1189.15	894.034	39.2919	2570.91	994.339	464.374	357.922	15.5911	1019.33	4.50898	1014.82
PATH	S3	Gambia, The	2035	3697.13	1189.15	894.034	39.2919	2570.91	2051.66	659.9	496.13	21.8044	1426.68	7.44841	1419.24
PATH	S4	Gambia, The	2035	3697.13	1189.15	894.034	39.2919	2570.91	497.169	232.187	178.961	7.79554	509.663	2.25449	507.408
PATH	S5	Gambia, The	2035	3697.13	1189.15	894.034	39.2919	2570.91	753.598	290.234	223.701	9.74443	637.293	3.03301	634.26
PATH	S6	Gambia, The	2035	3697.13	1189.15	894.034	39.2919	2570.91	1025.83	329.95	248.065	10.9022	713.342	3.7242	709.618
PATH	S7	Gambia, The	2035	3697.13	1189.15	894.034	39.2919	2570.91	3077.5	989.851	744.195	32.7066	2140.03	11.1726	2128.85
PATH	S8	Gambia, The	2035	3697.13	1189.15	894.034	39.2919	2570.91	1491.51	696.561	536.883	23.3866	1528.99	6.76347	1522.22
PATH	S9	Gambia, The	2035	3697.13	1189.15	894.034	39.2919	2570.91	2260.79	870.702	671.104	29.2333	1911.88	9.09902	1902.78
PATH	S10	Gambia, The	2035	3697.13	1189.15	894.034	39.2919	2570.91	316.172	257.728	198.647	9.41312	614.81	2.11429	612.695
PATH	S11	Gambia, The	2035	3697.13	1189.15	894.034	39.2919	2570.91	328.209	242.055	186.567	11.6154	758.057	2.01868	756.038
PATH	S12	Gambia, The	2035	3697.13	1189.15	894.034	62.641	4090.54	316.172	257.728	198.647	15.0069	976.693	-0.0967017	976.789
PATH	S13	Gambia, The	2035	3697.13	1189.15	894.034	62.641	4090.54	328.209	242.055	186.567	18.5178	1205.19	-0.119326	1205.31
PATH	S14	Gambia, The	2035	3697.13	1189.15	894.034	62.641	4090.54	1507.2	580.468	447.403	31.0701	2022.14	-0.200211	2022.34
PATH	S1	Georgia	2035	929.178	495.395	372.45	16.3688	1260.34	377.432	248.81	191.773	8.35365	643.016	2.16328	640.853
PATH	S2	Georgia	2035	929.178	495.395	372.45	16.3688	1260.34	238.526	199.048	153.419	6.68292	514.31	1.62748	512.682
PATH	S3	Georgia	2035	929.178	495.395	372.45	16.3688	1260.34	530.537	282.858	212.66	9.34616	719.619	2.62528	716.994
PATH	S4	Georgia	2035	929.178	495.395	372.45	16.3688	1260.34	119.263	99.5241	76.7094	3.34146	257.155	0.813742	256.341
PATH	S5	Georgia	2035	929.178	495.395	372.45	16.3688	1260.34	188.716	124.405	95.8867	4.17683	321.508	1.08164	320.427
PATH	S6	Georgia	2035	929.178	495.395	372.45	16.3688	1260.34	265.268	141.429	106.33	4.67308	359.81	1.31264	358.497
PATH	S7	Georgia	2035	929.178	495.395	372.45	16.3688	1260.34	795.805	424.287	318.99	14.0192	1079.43	3.93792	1075.49
PATH	S8	Georgia	2035	929.178	495.395	372.45	16.3688	1260.34	357.789	298.572	230.128	10.0244	771.465	2.44123	769.024
PATH	S9	Georgia	2035	929.178	495.395	372.45	16.3688	1260.34	566.148	373.215	287.66	12.5305	964.525	3.24492	961.28
PATH	S10	Georgia	2035	929.178	495.395	372.45	16.3688	1260.34	65.4168	110.472	85.1474	4.03481	310.324	0.792249	309.532
PATH	S11	Georgia	2035	929.178	495.395	372.45	16.3688	1260.34	67.9073	103.754	79.9695	4.97878	382.695	0.746928	381.948
PATH	S12	Georgia	2035	929.178	495.395	372.45	10.8393	836.173	65.4168	110.472	85.1474	2.67182	204.952	-0.0172168	204.97
PATH	S13	Georgia	2035	929.178	495.395	372.45	10.8393	836.173	67.9073	103.754	79.9695	3.29691	252.902	-0.0212447	252.923
PATH	S14	Georgia	2035	929.178	495.395	372.45	10.8393	836.173	377.432	248.81	191.773	5.53172	424.332	-0.0356455	424.368
PATH	S1	Ghana	2035	31747.2	11665.8	8770.61	385.459	26279.1	13056.7	5784.39	4458.38	194.207	13234.9	57.2563	13177.7
PATH	S2	Ghana	2035	31747.2	11665.8	8770.61	385.459	26279.1	8537.29	4627.51	3566.71	155.366	10584.8	42.702	10542.1
PATH	S3	Ghana	2035	31747.2	11665.8	8770.61	385.459	26279.1	17895.8	6575.93	4943.95	217.281	14813.4	70.078	14743.3
PATH	S4	Ghana	2035	31747.2	11665.8	8770.61	385.459	26279.1	4268.64	2313.75	1783.35	77.6829	5292.41	21.351	5271.06
PATH	S5	Ghana	2035	31747.2	11665.8	8770.61	385.459	26279.1	6528.33	2892.19	2229.19	97.1036	6617.46	28.6281	6588.83
PATH	S6	Ghana	2035	31747.2	11665.8	8770.61	385.459	26279.1	8947.89	3287.97	2471.98	108.641	7406.7	35.039	7371.66
PATH	S7	Ghana	2035	31747.2	11665.8	8770.61	385.459	26279.1	26843.7	9863.9	7415.93	325.922	22220.1	105.117	22115
PATH	S8	Ghana	2035	31747.2	11665.8	8770.61	385.459	26279.1	12805.9	6941.26	5350.06	233.049	15877.2	64.0529	15813.2
PATH	S9	Ghana	2035	31747.2	11665.8	8770.61	385.459	26279.1	19585	8676.58	6687.58	291.311	19852.4	85.8844	19766.5
PATH	S10	Ghana	2035	31747.2	11665.8	8770.61	385.459	26279.1	2638.43	2568.27	1979.52	93.8021	6385.04	20.2359	6364.81
PATH	S11	Ghana	2035	31747.2	11665.8	8770.61	385.459	26279.1	2738.88	2412.09	1859.15	115.748	7873.13	19.2515	7853.88
PATH	S12	Ghana	2035	31747.2	11665.8	8770.61	774.326	52662.6	2638.43	2568.27	1979.52	188.434	12784.7	-1.21424	12785.9
PATH	S13	Ghana	2035	31747.2	11665.8	8770.61	774.326	52662.6	2738.88	2412.09	1859.15	232.519	15775.7	-1.49831	15777.2
PATH	S14	Ghana	2035	31747.2	11665.8	8770.61	774.326	52662.6	13056.7	5784.39	4458.38	390.132	26469.3	-2.51395	26471.8
PATH	S1	Guinea	2035	20991.2	6572.85	4941.63	217.18	15193.9	7608.88	2849.18	2196.04	95.6596	6689.39	30.1176	6659.27
PATH	S2	Guinea	2035	20991.2	6572.85	4941.63	217.18	15193.9	5028.01	2279.35	1756.83	76.5277	5349.79	22.3717	5327.42
PATH	S3	Guinea	2035	20991.2	6572.85	4941.63	217.18	15193.9	10344.4	3239.07	2435.21	107.025	7487.47	37.0055	7450.47
PATH	S4	Guinea	2035	20991.2	6572.85	4941.63	217.18	15193.9	2514	1139.67	878.417	38.2638	2674.89	11.1858	2663.71
PATH	S5	Guinea	2035	20991.2	6572.85	4941.63	217.18	15193.9	3804.44	1424.59	1098.02	47.8298	3344.69	15.0588	3329.63
PATH	S6	Guinea	2035	20991.2	6572.85	4941.63	217.18	15193.9	5172.19	1619.54	1217.61	53.5125	3743.74	18.5027	3725.23
PATH	S7	Guinea	2035	20991.2	6572.85	4941.63	217.18	15193.9	15516.6	4858.61	3652.82	160.538	11231.2	55.5082	11175.7
PATH	S8	Guinea	2035	20991.2	6572.85	4941.63	217.18	15193.9	7542.01	3419.02	2635.25	114.791	8024.68	33.5575	7991.12
PATH	S9	Guinea	2035	20991.2	6572.85	4941.63	217.18	15193.9	11413.3	4273.77	3294.06	143.489	10034.1	45.1764	9988.9
PATH	S10	Guinea	2035	20991.2	6572.85	4941.63	217.18	15193.9	1606.96	1265.04	975.042	46.2036	3226.89	10.4674	3216.43
PATH	S11	Guinea	2035	20991.2	6572.85	4941.63	217.18	15193.9	1668.14	1188.11	915.749	57.0131	3978.93	10.0015	3968.92
PATH	S12	Guinea	2035	20991.2	6572.85	4941.63	1011.27	70469.1	1606.96	1265.04	975.042	215.142	14975.6	-1.38634	14977
PATH	S13	Guinea	2035	20991.2	6572.85	4941.63	1011.27	70469.1	1668.14	1188.11	915.749	265.476	18479.2	-1.71068	18480.9
PATH	S14	Guinea	2035	20991.2	6572.85	4941.63	1011.27	70469.1	7608.88	2849.18	2196.04	445.429	31005.3	-2.87027	31008.2
PATH	S1	Guinea-Bissau	2035	2704.09	871.725	655.385	28.8035	1877.25	1007.64	388.999	299.826	13.0604	850.807	4.06122	846.746
PATH	S2	Guinea-Bissau	2035	2704.09	871.725	655.385	28.8035	1877.25	664.677	311.199	239.861	10.4483	680.416	3.01895	677.397
PATH	S3	Guinea-Bissau	2035	2704.09	871.725	655.385	28.8035	1877.25	1371.8	442.23	332.48	14.6121	952.336	4.98646	947.35
PATH	S4	Guinea-Bissau	2035	2704.09	871.725	655.385	28.8035	1877.25	332.338	155.6	119.93	5.22416	340.208	1.50948	338.698
PATH	S5	Guinea-Bissau	2035	2704.09	871.725	655.385	28.8035	1877.25	503.822	194.5	149.913	6.5302	425.404	2.03061	423.373
PATH	S6	Guinea-Bissau	2035	2704.09	871.725	655.385	28.8035	1877.25	685.9	221.115	166.24	7.30607	476.168	2.49323	473.675
PATH	S7	Guinea-Bissau	2035	2704.09	871.725	655.385	28.8035	1877.25	2057.7	663.346	498.72	21.9182	1428.5	7.47969	1421.02
PATH	S8	Guinea-Bissau	2035	2704.09	871.725	655.385	28.8035	1877.25	997.015	466.799	359.791	15.6725	1020.62	4.52843	1016.1
PATH	S9	Guinea-Bissau	2035	2704.09	871.725	655.385	28.8035	1877.25	1511.47	583.499	449.739	19.5906	1276.21	6.09183	1270.12
PATH	S10	Guinea-Bissau	2035	2704.09	871.725	655.385	28.8035	1877.25	211.256	172.716	133.123	6.30818	410.394	1.41587	408.978
PATH	S11	Guinea-Bissau	2035	2704.09	871.725	655.385	28.8035	1877.25	219.298	162.213	125.027	7.784	506.013	1.35176	504.661
PATH	S12	Guinea-Bissau	2035	2704.09	871.725	655.385	98.6675	6406.3	211.256	172.716	133.123	21.6089	1400.83	-0.139244	1400.97
PATH	S13	Guinea-Bissau	2035	2704.09	871.725	655.385	98.6675	6406.3	219.298	162.213	125.027	26.6644	1728.57	-0.171821	1728.74
PATH	S14	Guinea-Bissau	2035	2704.09	871.725	655.385	98.6675	6406.3	1007.64	388.999	299.826	44.739	2900.28	-0.288291	2900.57
PATH	S1	Guyana	2035	475.79	161.452	121.384	5.33469	369.734	186.951	76.1623	58.703	2.5571	177.152	0.778338	176.374
PATH	S2	Guyana	2035	475.79	161.452	121.384	5.33469	369.734	122.915	60.9299	46.9624	2.04568	141.678	0.579337	141.099
PATH	S3	Guyana	2035	475.79	161.452	121.384	5.33469	369.734	255.16	86.5845	65.0964	2.86092	198.283	0.954468	197.329
PATH	S4	Guyana	2035	475.79	161.452	121.384	5.33469	369.734	61.4574	30.4649	23.4812	1.02284	70.8391	0.289668	70.5495
PATH	S5	Guyana	2035	475.79	161.452	121.384	5.33469	369.734	93.4753	38.0812	29.3515	1.27855	88.576	0.389169	88.1869
PATH	S6	Guyana	2035	475.79	161.452	121.384	5.33469	369.734	127.58	43.2923	32.5482	1.43046	99.1417	0.477234	98.6645
PATH	S7	Guyana	2035	475.79	161.452	121.384	5.33469	369.734	382.74	129.877	97.6446	4.29138	297.425	1.4317	295.993
PATH	S8	Guyana	2035	475.79	161.452	121.384	5.33469	369.734	184.372	91.3948	70.4436	3.06852	212.517	0.869005	211.648
PATH	S9	Guyana	2035	475.79	161.452	121.384	5.33469	369.734	280.426	114.243	88.0545	3.83566	265.728	1.16751	264.561
PATH	S10	Guyana	2035	475.79	161.452	121.384	5.33469	369.734	38.664	33.8161	26.0641	1.23508	85.4613	0.272826	85.1885
PATH	S11	Guyana	2035	475.79	161.452	121.384	5.33469	369.734	40.136	31.7597	24.4792	1.52403	105.379	0.260107	105.119
PATH	S12	Guyana	2035	475.79	161.452	121.384	4.72609	327.761	38.664	33.8161	26.0641	1.09418	75.4629	-0.00705071	75.4699
PATH	S13	Guyana	2035	475.79	161.452	121.384	4.72609	327.761	40.136	31.7597	24.4792	1.35017	93.1178	-0.00870026	93.1264
PATH	S14	Guyana	2035	475.79	161.452	121.384	4.72609	327.761	186.951	76.1623	58.703	2.26538	156.238	-0.0145977	156.252
PATH	S1	Haiti	2035	7722.85	2852.6	2144.65	94.2552	6430.98	2870.16	1278.53	985.444	42.926	2927.63	12.6298	2915
PATH	S2	Haiti	2035	7722.85	2852.6	2144.65	94.2552	6430.98	1875.99	1022.83	788.356	34.3408	2341.42	9.42056	2332
PATH	S3	Haiti	2035	7722.85	2852.6	2144.65	94.2552	6430.98	3935.04	1453.49	1092.77	48.0261	3276.79	15.4561	3261.34
PATH	S4	Haiti	2035	7722.85	2852.6	2144.65	94.2552	6430.98	937.995	511.413	394.178	17.1704	1170.71	4.71028	1166
PATH	S5	Haiti	2035	7722.85	2852.6	2144.65	94.2552	6430.98	1435.08	639.266	492.722	21.463	1463.82	6.3149	1457.5
PATH	S6	Haiti	2035	7722.85	2852.6	2144.65	94.2552	6430.98	1967.52	726.745	546.385	24.013	1638.4	7.72807	1630.67
PATH	S7	Haiti	2035	7722.85	2852.6	2144.65	94.2552	6430.98	5902.57	2180.23	1639.16	72.0391	4915.19	23.1842	4892.01
PATH	S8	Haiti	2035	7722.85	2852.6	2144.65	94.2552	6430.98	2813.98	1534.24	1182.53	51.5112	3512.13	14.1308	3498
PATH	S9	Haiti	2035	7722.85	2852.6	2144.65	94.2552	6430.98	4305.24	1917.8	1478.17	64.3889	4391.45	18.9447	4372.5
PATH	S10	Haiti	2035	7722.85	2852.6	2144.65	94.2552	6430.98	579.06	567.669	437.537	20.7332	1412.41	4.46609	1407.95
PATH	S11	Haiti	2035	7722.85	2852.6	2144.65	94.2552	6430.98	601.105	533.148	410.93	25.5839	1741.59	4.24824	1737.34
PATH	S12	Haiti	2035	7722.85	2852.6	2144.65	450.84	30643.5	579.06	567.669	437.537	99.1708	6733.82	-0.63904	6734.46
PATH	S13	Haiti	2035	7722.85	2852.6	2144.65	450.84	30643.5	601.105	533.148	410.93	122.372	8309.22	-0.788547	8310.01
PATH	S14	Haiti	2035	7722.85	2852.6	2144.65	450.84	30643.5	2870.16	1278.53	985.444	205.323	13941.7	-1.32307	13943
PATH	S1	Honduras	2035	6099.42	2288.7	1720.7	75.623	5873.69	2522.91	1142.69	880.741	38.3651	2978.8	11.2191	2967.58
PATH	S2	Honduras	2035	6099.42	2288.7	1720.7	75.623	5873.69	1647.11	914.151	704.593	30.6921	2382.43	8.37156	2374.06
PATH	S3	Honduras	2035	6099.42	2288.7	1720.7	75.623	5873.69	3462.01	1299.06	976.663	42.9233	3333.89	13.7246	3320.16
PATH	S4	Honduras	2035	6099.42	2288.7	1720.7	75.623	5873.69	823.556	457.075	352.296	15.346	1191.22	4.18578	1187.03
PATH	S5	Honduras	2035	6099.42	2288.7	1720.7	75.623	5873.69	1261.46	571.344	440.37	19.1825	1489.4	5.60955	1483.79
PATH	S6	Honduras	2035	6099.42	2288.7	1720.7	75.623	5873.69	1731	649.528	488.332	21.4616	1666.94	6.86229	1660.08
PATH	S7	Honduras	2035	6099.42	2288.7	1720.7	75.623	5873.69	5193.01	1948.58	1464.99	64.3849	5000.83	20.5869	4980.24
PATH	S8	Honduras	2035	6099.42	2288.7	1720.7	75.623	5873.69	2470.67	1371.23	1056.89	46.0381	3573.65	12.5573	3561.09
PATH	S9	Honduras	2035	6099.42	2288.7	1720.7	75.623	5873.69	3784.37	1714.03	1321.11	57.5476	4468.19	16.8286	4451.37
PATH	S10	Honduras	2035	6099.42	2288.7	1720.7	75.623	5873.69	506.496	507.354	391.049	18.5303	1437.31	3.97361	1433.34
PATH	S11	Honduras	2035	6099.42	2288.7	1720.7	75.623	5873.69	525.778	476.501	367.269	22.8656	1772.45	3.77823	1768.68
PATH	S12	Honduras	2035	6099.42	2288.7	1720.7	72.2787	5615.03	506.496	507.354	391.049	17.7109	1369.84	-0.114126	1369.95
PATH	S13	Honduras	2035	6099.42	2288.7	1720.7	72.2787	5615.03	525.778	476.501	367.269	21.8544	1690.32	-0.140826	1690.46
PATH	S14	Honduras	2035	6099.42	2288.7	1720.7	72.2787	5615.03	2522.91	1142.69	880.741	36.6685	2836.11	-0.236286	2836.34
PATH	S1	India	2035	844142	281730	211812	9308.9	679850	272704	109177	84149.5	3665.55	267595	1123.4	266472
PATH	S2	India	2035	844142	281730	211812	9308.9	679850	179490	87341.5	67319.6	2932.44	214013	835.823	213177
PATH	S3	India	2035	844142	281730	211812	9308.9	679850	371889	124117	93314.2	4101.06	299510	1378.17	298132
PATH	S4	India	2035	844142	281730	211812	9308.9	679850	89744.9	43670.8	33659.8	1466.22	107007	417.912	106589
PATH	S5	India	2035	844142	281730	211812	9308.9	679850	136352	54588.5	42074.7	1832.77	133798	561.698	133236
PATH	S6	India	2035	844142	281730	211812	9308.9	679850	185945	62058.5	46657.1	2050.53	149755	689.083	149066
PATH	S7	India	2035	844142	281730	211812	9308.9	679850	557834	186175	139971	6151.59	449265	2067.25	447198
PATH	S8	India	2035	844142	281730	211812	9308.9	679850	269235	131012	100979	4398.66	321020	1253.73	319766
PATH	S9	India	2035	844142	281730	211812	9308.9	679850	409056	163765	126224	5498.33	401393	1685.09	399708
PATH	S10	India	2035	844142	281730	211812	9308.9	679850	56654.5	48474.6	37362.4	1770.46	129099	393.091	128706
PATH	S11	India	2035	844142	281730	211812	9308.9	679850	58811.4	45526.8	35090.3	2184.67	159192	374.935	158817
PATH	S12	India	2035	844142	281730	211812	21163.6	1.54157e+06	56654.5	48474.6	37362.4	4025.1	292584	-25.9371	292610
PATH	S13	India	2035	844142	281730	211812	21163.6	1.54157e+06	58811.4	45526.8	35090.3	4966.8	361035	-32.0052	361067
PATH	S14	India	2035	844142	281730	211812	21163.6	1.54157e+06	272704	109177	84149.5	8333.55	605764	-53.7	605818
PATH	S1	Indonesia	2035	140076	55341.7	41607.3	1828.6	132711	52312.9	25022.1	19286.1	840.103	60948.6	240.901	60707.7
PATH	S2	Indonesia	2035	140076	55341.7	41607.3	1828.6	132711	34018.5	20017.7	15428.9	672.082	48746.2	179.984	48566.2
PATH	S3	Indonesia	2035	140076	55341.7	41607.3	1828.6	132711	72000.4	28446.2	21386.6	939.917	68214.9	294.34	67920.5
PATH	S4	Indonesia	2035	140076	55341.7	41607.3	1828.6	132711	17009.3	10008.9	7714.44	336.041	24373.1	89.9922	24283.1
PATH	S5	Indonesia	2035	140076	55341.7	41607.3	1828.6	132711	26156.4	12511.1	9643.06	420.052	30474.3	120.451	30353.9
PATH	S6	Indonesia	2035	140076	55341.7	41607.3	1828.6	132711	36000.2	14223.1	10693.3	469.959	34107.4	147.17	33960.3
PATH	S7	Indonesia	2035	140076	55341.7	41607.3	1828.6	132711	108001	42669.3	32079.9	1409.88	102322	441.511	101881
PATH	S8	Indonesia	2035	140076	55341.7	41607.3	1828.6	132711	51027.8	30026.6	23143.3	1008.12	73119.3	269.977	72849.3
PATH	S9	Indonesia	2035	140076	55341.7	41607.3	1828.6	132711	78469.3	37533.2	28929.2	1260.15	91423	361.352	91061.6
PATH	S10	Indonesia	2035	140076	55341.7	41607.3	1828.6	132711	10325.6	11109.8	8563.03	405.77	29407.6	85.7677	29321.8
PATH	S11	Indonesia	2035	140076	55341.7	41607.3	1828.6	132711	10718.7	10434.2	8042.31	500.701	36263.3	81.4418	36181.8
PATH	S12	Indonesia	2035	140076	55341.7	41607.3	2028.38	147147	10325.6	11109.8	8563.03	450.102	32522.5	-2.90038	32525.4
PATH	S13	Indonesia	2035	140076	55341.7	41607.3	2028.38	147147	10718.7	10434.2	8042.31	555.405	40131.2	-3.57894	40134.8
PATH	S14	Indonesia	2035	140076	55341.7	41607.3	2028.38	147147	52312.9	25022.1	19286.1	931.888	67334.3	-6.00493	67340.3
PATH	S1	Kenya	2035	60259.1	21583.6	16227.1	713.165	51772.2	22758	9814.06	7564.3	329.501	23910.8	98.1282	23812.7
PATH	S2	Kenya	2035	60259.1	21583.6	16227.1	713.165	51772.2	14907.8	7851.25	6051.44	263.601	19123.3	73.1381	19050.2
PATH	S3	Kenya	2035	60259.1	21583.6	16227.1	713.165	51772.2	31149.2	11157	8388.14	368.65	26762.1	120.176	26641.9
PATH	S4	Kenya	2035	60259.1	21583.6	16227.1	713.165	51772.2	7453.89	3925.62	3025.72	131.8	9561.65	36.569	9525.08
PATH	S5	Kenya	2035	60259.1	21583.6	16227.1	713.165	51772.2	11379	4907.03	3782.15	164.751	11955.4	49.0641	11906.4
PATH	S6	Kenya	2035	60259.1	21583.6	16227.1	713.165	51772.2	15574.6	5578.52	4194.07	184.325	13381.1	60.0882	13321
PATH	S7	Kenya	2035	60259.1	21583.6	16227.1	713.165	51772.2	46723.7	16735.5	12582.2	552.974	40143.2	180.265	39962.9
PATH	S8	Kenya	2035	60259.1	21583.6	16227.1	713.165	51772.2	22361.7	11776.9	9077.16	395.401	28685	109.707	28575.2
PATH	S9	Kenya	2035	60259.1	21583.6	16227.1	713.165	51772.2	34136.9	14721.1	11346.5	494.252	35866.2	147.192	35719.1
PATH	S10	Kenya	2035	60259.1	21583.6	16227.1	713.165	51772.2	4634.5	4357.44	3358.55	159.149	11536.1	34.5902	11501.5
PATH	S11	Kenya	2035	60259.1	21583.6	16227.1	713.165	51772.2	4810.94	4092.46	3154.31	196.383	14225.3	32.9297	14192.4
PATH	S12	Kenya	2035	60259.1	21583.6	16227.1	1581.2	114499	4634.5	4357.44	3358.55	352.859	25498.5	-2.27376	25500.7
PATH	S13	Kenya	2035	60259.1	21583.6	16227.1	1581.2	114499	4810.94	4092.46	3154.31	435.411	31463.9	-2.80572	31466.7
PATH	S14	Kenya	2035	60259.1	21583.6	16227.1	1581.2	114499	22758	9814.06	7564.3	730.556	52791.8	-4.70758	52796.5
PATH	S1	Kiribati	2035	64.8314	38.3078	28.8008	1.26576	88.6138	23.2065	17.107	13.1854	0.574356	40.1977	0.144274	40.0534
PATH	S2	Kiribati	2035	64.8314	38.3078	28.8008	1.26576	88.6138	14.4826	13.6856	10.5483	0.459485	32.1515	0.10878	32.0427
PATH	S3	Kiribati	2035	64.8314	38.3078	28.8008	1.26576	88.6138	32.9133	19.4479	14.6214	0.642596	44.9869	0.174705	44.8122
PATH	S4	Kiribati	2035	64.8314	38.3078	28.8008	1.26576	88.6138	7.24132	6.84278	5.27416	0.229742	16.0758	0.0543899	16.0214
PATH	S5	Kiribati	2035	64.8314	38.3078	28.8008	1.26576	88.6138	11.6033	8.55348	6.5927	0.287178	20.0989	0.0721371	20.0267
PATH	S6	Kiribati	2035	64.8314	38.3078	28.8008	1.26576	88.6138	16.4566	9.72396	7.31071	0.321298	22.4935	0.0873526	22.4061
PATH	S7	Kiribati	2035	64.8314	38.3078	28.8008	1.26576	88.6138	49.3699	29.1719	21.9321	0.963894	67.4804	0.262058	67.2184
PATH	S8	Kiribati	2035	64.8314	38.3078	28.8008	1.26576	88.6138	21.724	20.5284	15.8225	0.689227	48.2273	0.16317	48.0641
PATH	S9	Kiribati	2035	64.8314	38.3078	28.8008	1.26576	88.6138	34.8098	25.6604	19.7781	0.861534	60.2965	0.216411	60.0801
PATH	S10	Kiribati	2035	64.8314	38.3078	28.8008	1.26576	88.6138	3.7816	7.59549	5.85432	0.277414	19.3991	0.0533065	19.3458
PATH	S11	Kiribati	2035	64.8314	38.3078	28.8008	1.26576	88.6138	3.92557	7.1336	5.49831	0.342316	23.922	0.0501461	23.8718
PATH	S12	Kiribati	2035	64.8314	38.3078	28.8008	3.23073	225.631	3.7816	7.59549	5.85432	0.70807	49.3736	-0.00456269	49.3781
PATH	S13	Kiribati	2035	64.8314	38.3078	28.8008	3.23073	225.631	3.92557	7.1336	5.49831	0.873726	60.9247	-0.00563015	60.9304
PATH	S14	Kiribati	2035	64.8314	38.3078	28.8008	3.23073	225.631	23.2065	17.107	13.1854	1.46598	102.223	-0.00944655	102.232
PATH	S1	Korea, Dem. People's Rep.	2035	10300.1	3959.16	2976.59	130.818	9955.95	4253.41	1976.17	1523.15	66.3486	5047.7	19.2239	5028.47
PATH	S2	Korea, Dem. People's Rep.	2035	10300.1	3959.16	2976.59	130.818	9955.95	2771.86	1580.93	1218.52	53.0789	4037.13	14.3531	4022.78
PATH	S3	Korea, Dem. People's Rep.	2035	10300.1	3959.16	2976.59	130.818	9955.95	5844.7	2246.59	1689.04	74.2316	5649.42	23.5036	5625.91
PATH	S4	Korea, Dem. People's Rep.	2035	10300.1	3959.16	2976.59	130.818	9955.95	1385.93	790.467	609.262	26.5395	2018.57	7.17656	2011.39
PATH	S5	Korea, Dem. People's Rep.	2035	10300.1	3959.16	2976.59	130.818	9955.95	2126.7	988.084	761.577	33.1743	2523.85	9.61194	2514.24
PATH	S6	Korea, Dem. People's Rep.	2035	10300.1	3959.16	2976.59	130.818	9955.95	2922.35	1123.3	844.522	37.1158	2824.71	11.7518	2812.96
PATH	S7	Korea, Dem. People's Rep.	2035	10300.1	3959.16	2976.59	130.818	9955.95	8767.05	3369.89	2533.56	111.347	8474.12	35.2553	8438.87
PATH	S8	Korea, Dem. People's Rep.	2035	10300.1	3959.16	2976.59	130.818	9955.95	4157.78	2371.4	1827.79	79.6184	6055.7	21.5297	6034.17
PATH	S9	Korea, Dem. People's Rep.	2035	10300.1	3959.16	2976.59	130.818	9955.95	6380.11	2964.25	2284.73	99.5229	7571.54	28.8358	7542.71
PATH	S10	Korea, Dem. People's Rep.	2035	10300.1	3959.16	2976.59	130.818	9955.95	847.298	877.418	676.281	32.0464	2435.58	6.8254	2428.75
PATH	S11	Korea, Dem. People's Rep.	2035	10300.1	3959.16	2976.59	130.818	9955.95	879.556	824.062	635.156	39.5438	3003.45	6.48573	2996.97
PATH	S12	Korea, Dem. People's Rep.	2035	10300.1	3959.16	2976.59	144.383	10983.9	847.298	877.418	676.281	35.3694	2680.37	-0.227915	2680.6
PATH	S13	Korea, Dem. People's Rep.	2035	10300.1	3959.16	2976.59	144.383	10983.9	879.556	824.062	635.156	43.6443	3307.46	-0.281237	3307.74
PATH	S14	Korea, Dem. People's Rep.	2035	10300.1	3959.16	2976.59	144.383	10983.9	4253.41	1976.17	1523.15	73.2287	5549.43	-0.471873	5549.9
PATH	S1	Kyrgyz Republic	2035	2929.9	1562.09	1174.42	51.6144	3841.15	1183.06	779.894	601.113	26.1845	1948.08	6.78079	1941.3
PATH	S2	Kyrgyz Republic	2035	2929.9	1562.09	1174.42	51.6144	3841.15	747.658	623.916	480.89	20.9476	1558.14	5.10134	1553.04
PATH	S3	Kyrgyz Republic	2035	2929.9	1562.09	1174.42	51.6144	3841.15	1662.97	886.617	666.581	29.2955	2180.17	8.22892	2171.95
PATH	S4	Kyrgyz Republic	2035	2929.9	1562.09	1174.42	51.6144	3841.15	373.829	311.958	240.445	10.4738	779.069	2.55067	776.519
PATH	S5	Kyrgyz Republic	2035	2929.9	1562.09	1174.42	51.6144	3841.15	591.529	389.947	300.557	13.0922	974.039	3.3904	970.648
PATH	S6	Kyrgyz Republic	2035	2929.9	1562.09	1174.42	51.6144	3841.15	831.483	443.308	333.29	14.6478	1090.09	4.11446	1085.97
PATH	S7	Kyrgyz Republic	2035	2929.9	1562.09	1174.42	51.6144	3841.15	2494.45	1329.93	999.871	43.9433	3270.26	12.3434	3257.92
PATH	S8	Kyrgyz Republic	2035	2929.9	1562.09	1174.42	51.6144	3841.15	1121.49	935.873	721.336	31.4214	2337.21	7.65202	2329.56
PATH	S9	Kyrgyz Republic	2035	2929.9	1562.09	1174.42	51.6144	3841.15	1774.59	1169.84	901.67	39.2767	2922.12	10.1712	2911.94
PATH	S10	Kyrgyz Republic	2035	2929.9	1562.09	1174.42	51.6144	3841.15	205.049	346.273	266.894	12.6471	940.129	2.4833	937.646
PATH	S11	Kyrgyz Republic	2035	2929.9	1562.09	1174.42	51.6144	3841.15	212.855	325.216	250.664	15.606	1159.35	2.34124	1157.01
PATH	S12	Kyrgyz Republic	2035	2929.9	1562.09	1174.42	40.7172	3033.31	205.049	346.273	266.894	9.97695	739.619	-0.0642898	739.683
PATH	S13	Kyrgyz Republic	2035	2929.9	1562.09	1174.42	40.7172	3033.31	212.855	325.216	250.664	12.3111	912.656	-0.0793307	912.735
PATH	S14	Kyrgyz Republic	2035	2929.9	1562.09	1174.42	40.7172	3033.31	1183.06	779.894	601.113	20.6562	1531.3	-0.133105	1531.44
PATH	S1	Lao PDR	2035	3190.7	1688.45	1269.42	55.7895	4052.26	966.833	632.212	487.285	21.2261	1541.29	5.50946	1535.78
PATH	S2	Lao PDR	2035	3190.7	1688.45	1269.42	55.7895	4052.26	611.53	505.77	389.828	16.9809	1232.77	4.14421	1228.62
PATH	S3	Lao PDR	2035	3190.7	1688.45	1269.42	55.7895	4052.26	1358.2	718.726	540.356	23.7481	1724.94	6.68716	1718.25
PATH	S4	Lao PDR	2035	3190.7	1688.45	1269.42	55.7895	4052.26	305.765	252.885	194.914	8.49046	616.385	2.0721	614.312
PATH	S5	Lao PDR	2035	3190.7	1688.45	1269.42	55.7895	4052.26	483.416	316.106	243.643	10.6131	770.645	2.75473	767.891
PATH	S6	Lao PDR	2035	3190.7	1688.45	1269.42	55.7895	4052.26	679.098	359.363	270.178	11.874	862.469	3.34358	859.125
PATH	S7	Lao PDR	2035	3190.7	1688.45	1269.42	55.7895	4052.26	2037.29	1078.09	810.534	35.6221	2587.41	10.0307	2577.38
PATH	S8	Lao PDR	2035	3190.7	1688.45	1269.42	55.7895	4052.26	917.295	758.655	584.742	25.4714	1849.15	6.21631	1842.94
PATH	S9	Lao PDR	2035	3190.7	1688.45	1269.42	55.7895	4052.26	1450.25	948.319	730.928	31.8392	2311.94	8.26418	2303.67
PATH	S10	Lao PDR	2035	3190.7	1688.45	1269.42	55.7895	4052.26	168.256	280.702	216.355	10.2522	743.799	2.01637	741.782
PATH	S11	Lao PDR	2035	3190.7	1688.45	1269.42	55.7895	4052.26	174.662	263.633	203.198	12.6508	917.227	1.90134	915.326
PATH	S12	Lao PDR	2035	3190.7	1688.45	1269.42	215.446	15602.9	168.256	280.702	216.355	39.5917	2864.33	-0.255122	2864.59
PATH	S13	Lao PDR	2035	3190.7	1688.45	1269.42	215.446	15602.9	174.662	263.633	203.198	48.8543	3534.45	-0.314809	3534.77
PATH	S14	Lao PDR	2035	3190.7	1688.45	1269.42	215.446	15602.9	966.833	632.212	487.285	81.9703	5930.29	-0.528203	5930.82
PATH	S1	Lesotho	2035	2186.24	706.387	531.08	23.3404	1490.58	841.766	325.738	251.067	10.9365	698.101	3.3975	694.703
PATH	S2	Lesotho	2035	2186.24	706.387	531.08	23.3404	1490.58	555.179	260.59	200.853	8.74917	558.288	2.52571	555.763
PATH	S3	Lesotho	2035	2186.24	706.387	531.08	23.3404	1490.58	1146.1	370.313	278.41	12.2358	781.414	4.17129	777.242
PATH	S4	Lesotho	2035	2186.24	706.387	531.08	23.3404	1490.58	277.59	130.295	100.427	4.37458	279.144	1.26286	277.881
PATH	S5	Lesotho	2035	2186.24	706.387	531.08	23.3404	1490.58	420.883	162.869	125.533	5.46823	349.05	1.69875	347.352
PATH	S6	Lesotho	2035	2186.24	706.387	531.08	23.3404	1490.58	573.05	185.156	139.205	6.11792	390.707	2.08565	388.621
PATH	S7	Lesotho	2035	2186.24	706.387	531.08	23.3404	1490.58	1719.15	555.469	417.616	18.3538	1172.12	6.25694	1165.86
PATH	S8	Lesotho	2035	2186.24	706.387	531.08	23.3404	1490.58	832.769	390.886	301.28	13.1237	837.433	3.78857	833.644
PATH	S9	Lesotho	2035	2186.24	706.387	531.08	23.3404	1490.58	1262.65	488.607	376.6	16.4047	1047.15	5.09624	1042.06
PATH	S10	Lesotho	2035	2186.24	706.387	531.08	23.3404	1490.58	176.376	144.628	111.474	5.28231	336.726	1.18476	335.542
PATH	S11	Lesotho	2035	2186.24	706.387	531.08	23.3404	1490.58	183.091	135.833	104.695	6.51813	415.174	1.13104	414.043
PATH	S12	Lesotho	2035	2186.24	706.387	531.08	55.3038	3520.75	176.376	144.628	111.474	12.5162	794.968	-0.0806521	795.049
PATH	S13	Lesotho	2035	2186.24	706.387	531.08	55.3038	3520.75	183.091	135.833	104.695	15.4444	980.954	-0.099521	981.054
PATH	S14	Lesotho	2035	2186.24	706.387	531.08	55.3038	3520.75	841.766	325.738	251.067	25.9134	1645.9	-0.166982	1646.06
PATH	S1	Liberia	2035	6848.81	2386.83	1794.48	78.8654	5603.48	2788.38	1168.26	900.453	39.2238	2785.77	11.8101	2773.96
PATH	S2	Liberia	2035	6848.81	2386.83	1794.48	78.8654	5603.48	1830.01	934.611	720.363	31.379	2227.96	8.79643	2219.16
PATH	S3	Liberia	2035	6848.81	2386.83	1794.48	78.8654	5603.48	3810.96	1328.13	998.523	43.884	3118.01	14.4732	3103.53
PATH	S4	Liberia	2035	6848.81	2386.83	1794.48	78.8654	5603.48	915.007	467.306	360.181	15.6895	1113.98	4.39822	1109.58
PATH	S5	Liberia	2035	6848.81	2386.83	1794.48	78.8654	5603.48	1394.19	584.132	450.227	19.6119	1392.88	5.90505	1386.98
PATH	S6	Liberia	2035	6848.81	2386.83	1794.48	78.8654	5603.48	1905.48	664.066	499.261	21.942	1559	7.23662	1551.77
PATH	S7	Liberia	2035	6848.81	2386.83	1794.48	78.8654	5603.48	5716.44	1992.2	1497.78	65.826	4677.01	21.7099	4655.3
PATH	S8	Liberia	2035	6848.81	2386.83	1794.48	78.8654	5603.48	2745.02	1401.92	1080.54	47.0685	3341.94	13.1947	3328.75
PATH	S9	Liberia	2035	6848.81	2386.83	1794.48	78.8654	5603.48	4182.57	1752.4	1350.68	58.8356	4178.65	17.7151	4160.93
PATH	S10	Liberia	2035	6848.81	2386.83	1794.48	78.8654	5603.48	572.381	518.709	399.801	18.9451	1343.97	4.15126	1339.82
PATH	S11	Liberia	2035	6848.81	2386.83	1794.48	78.8654	5603.48	594.173	487.166	375.489	23.3774	1657.23	3.95488	1653.28
PATH	S12	Liberia	2035	6848.81	2386.83	1794.48	267.18	18920.1	572.381	518.709	399.801	64.1821	4538.63	-0.413579	4539.04
PATH	S13	Liberia	2035	6848.81	2386.83	1794.48	267.18	18920.1	594.173	487.166	375.489	79.1978	5600.46	-0.510337	5600.97
PATH	S14	Liberia	2035	6848.81	2386.83	1794.48	267.18	18920.1	2788.38	1168.26	900.453	132.882	9396.74	-0.856271	9397.6
PATH	S1	Madagascar	2035	36344.5	12791.9	9617.25	422.668	30567.7	12145.3	5141.76	3963.07	172.631	12479.9	51.7722	12428.2
PATH	S2	Madagascar	2035	36344.5	12791.9	9617.25	422.668	30567.7	7965.6	4113.41	3170.46	138.105	9981.1	38.5707	9942.53
PATH	S3	Madagascar	2035	36344.5	12791.9	9617.25	422.668	30567.7	16608	5845.37	4394.69	193.142	13968.2	63.4316	13904.8
PATH	S4	Madagascar	2035	36344.5	12791.9	9617.25	422.668	30567.7	3982.8	2056.7	1585.23	69.0526	4990.55	19.2853	4971.26
PATH	S5	Madagascar	2035	36344.5	12791.9	9617.25	422.668	30567.7	6072.67	2570.88	1981.54	86.3157	6239.97	25.8861	6214.08
PATH	S6	Madagascar	2035	36344.5	12791.9	9617.25	422.668	30567.7	8303.99	2922.68	2197.35	96.5711	6984.1	31.7158	6952.39
PATH	S7	Madagascar	2035	36344.5	12791.9	9617.25	422.668	30567.7	24912	8768.05	6592.04	289.713	20952.3	95.1474	20857.2
PATH	S8	Madagascar	2035	36344.5	12791.9	9617.25	422.668	30567.7	11948.4	6170.11	4755.69	207.158	14971.7	57.856	14913.8
PATH	S9	Madagascar	2035	36344.5	12791.9	9617.25	422.668	30567.7	18218	7712.64	5944.61	258.947	18719.9	77.6583	18642.2
PATH	S10	Madagascar	2035	36344.5	12791.9	9617.25	422.668	30567.7	2486.05	2282.94	1759.6	83.381	6021.02	18.2167	6002.8
PATH	S11	Madagascar	2035	36344.5	12791.9	9617.25	422.668	30567.7	2580.69	2144.11	1652.6	102.888	7424.53	17.3503	7407.18
PATH	S12	Madagascar	2035	36344.5	12791.9	9617.25	2018.86	145471	2486.05	2282.94	1759.6	398.267	28669.6	-2.56637	28672.2
PATH	S13	Madagascar	2035	36344.5	12791.9	9617.25	2018.86	145471	2580.69	2144.11	1652.6	491.443	35377	-3.16678	35380.2
PATH	S14	Madagascar	2035	36344.5	12791.9	9617.25	2018.86	145471	12145.3	5141.76	3963.07	824.569	59357.4	-5.31339	59362.8
PATH	S1	Malawi	2035	31831.4	10100.9	7594.13	333.754	23899.3	11522	4375.11	3372.17	146.892	10514.1	45.9842	10468.1
PATH	S2	Malawi	2035	31831.4	10100.9	7594.13	333.754	23899.3	7607.69	3500.09	2697.73	117.513	8408.62	34.1692	8374.46
PATH	S3	Malawi	2035	31831.4	10100.9	7594.13	333.754	23899.3	15674.2	4973.81	3739.43	164.344	11768.3	56.4823	11711.8
PATH	S4	Malawi	2035	31831.4	10100.9	7594.13	333.754	23899.3	3803.85	1750.04	1348.87	58.7567	4204.31	17.0846	4187.23
PATH	S5	Malawi	2035	31831.4	10100.9	7594.13	333.754	23899.3	5761	2187.55	1686.08	73.4458	5257.03	22.9921	5234.04
PATH	S6	Malawi	2035	31831.4	10100.9	7594.13	333.754	23899.3	7837.08	2486.9	1869.72	82.1721	5884.14	28.2411	5855.9
PATH	S7	Malawi	2035	31831.4	10100.9	7594.13	333.754	23899.3	23511.2	7460.71	5609.15	246.516	17652.4	84.7234	17567.7
PATH	S8	Malawi	2035	31831.4	10100.9	7594.13	333.754	23899.3	11411.5	5250.13	4046.6	176.27	12612.9	51.2537	12561.7
PATH	S9	Malawi	2035	31831.4	10100.9	7594.13	333.754	23899.3	17283	6562.66	5058.25	220.337	15771.1	68.9763	15702.1
PATH	S10	Malawi	2035	31831.4	10100.9	7594.13	333.754	23899.3	2425.32	1942.55	1497.24	70.9487	5072.08	16.0046	5056.08
PATH	S11	Malawi	2035	31831.4	10100.9	7594.13	333.754	23899.3	2517.66	1824.42	1406.19	87.5474	6254.26	15.2866	6238.97
PATH	S12	Malawi	2035	31831.4	10100.9	7594.13	1000.16	71385.4	2425.32	1942.55	1497.24	212.611	15150.1	-1.37003	15151.5
PATH	S13	Malawi	2035	31831.4	10100.9	7594.13	1000.16	71385.4	2517.66	1824.42	1406.19	262.352	18694.5	-1.69055	18696.2
PATH	S14	Malawi	2035	31831.4	10100.9	7594.13	1000.16	71385.4	11522	4375.11	3372.17	440.188	31366.7	-2.8365	31369.5
PATH	S1	Mali	2035	37094	11985.3	9010.85	396.017	26209.9	12328.8	4770.86	3677.2	160.179	10596.4	49.7608	10546.6
PATH	S2	Mali	2035	37094	11985.3	9010.85	396.017	26209.9	8131.33	3816.69	2941.76	128.143	8474.29	36.9924	8437.3
PATH	S3	Mali	2035	37094	11985.3	9010.85	396.017	26209.9	16786.2	5423.72	4077.69	179.21	11860.8	61.0941	11799.7
PATH	S4	Mali	2035	37094	11985.3	9010.85	396.017	26209.9	4065.67	1908.34	1470.88	64.0715	4237.15	18.4962	4218.65
PATH	S5	Mali	2035	37094	11985.3	9010.85	396.017	26209.9	6164.39	2385.43	1838.6	80.0894	5298.19	24.8804	5273.31
PATH	S6	Mali	2035	37094	11985.3	9010.85	396.017	26209.9	8393.08	2711.86	2038.84	89.605	5930.39	30.547	5899.84
PATH	S7	Mali	2035	37094	11985.3	9010.85	396.017	26209.9	25179.2	8135.58	6116.53	268.815	17791.2	91.6411	17699.5
PATH	S8	Mali	2035	37094	11985.3	9010.85	396.017	26209.9	12197	5725.03	4412.64	192.215	12711.4	55.4886	12655.9
PATH	S9	Mali	2035	37094	11985.3	9010.85	396.017	26209.9	18493.2	7156.29	5515.8	240.268	15894.6	74.6412	15819.9
PATH	S10	Mali	2035	37094	11985.3	9010.85	396.017	26209.9	2583.26	2118.26	1632.68	77.3664	5111.37	17.3524	5094.02
PATH	S11	Mali	2035	37094	11985.3	9010.85	396.017	26209.9	2681.6	1989.45	1533.39	95.4666	6302.35	16.5656	6285.79
PATH	S12	Mali	2035	37094	11985.3	9010.85	2315.42	152577	2583.26	2118.26	1632.68	452.344	29780.7	-2.91483	29783.6
PATH	S13	Mali	2035	37094	11985.3	9010.85	2315.42	152577	2681.6	1989.45	1533.39	558.172	36748	-3.59677	36751.6
PATH	S14	Mali	2035	37094	11985.3	9010.85	2315.42	152577	12328.8	4770.86	3677.2	936.529	61657.7	-6.03484	61663.7
PATH	S1	Mauritania	2035	6240.13	2122.57	1595.8	70.1337	4653.38	2291.1	935.729	721.224	31.4165	2083.57	9.55325	2074.02
PATH	S2	Mauritania	2035	6240.13	2122.57	1595.8	70.1337	4653.38	1506.1	748.583	576.979	25.1332	1666.33	7.11116	1659.21
PATH	S3	Mauritania	2035	6240.13	2122.57	1595.8	70.1337	4653.38	3127.39	1063.78	799.773	35.1492	2332.15	11.7144	2320.44
PATH	S4	Mauritania	2035	6240.13	2122.57	1595.8	70.1337	4653.38	753.048	374.291	288.49	12.5666	833.163	3.55558	829.607
PATH	S5	Mauritania	2035	6240.13	2122.57	1595.8	70.1337	4653.38	1145.55	467.864	360.612	15.7083	1041.79	4.77663	1037.01
PATH	S6	Mauritania	2035	6240.13	2122.57	1595.8	70.1337	4653.38	1563.69	531.888	399.887	17.5746	1166.07	5.85719	1160.22
PATH	S7	Mauritania	2035	6240.13	2122.57	1595.8	70.1337	4653.38	4691.08	1595.66	1199.66	52.7238	3498.22	17.5716	3480.65
PATH	S8	Mauritania	2035	6240.13	2122.57	1595.8	70.1337	4653.38	2259.14	1122.87	865.469	37.6998	2499.49	10.6667	2488.82
PATH	S9	Mauritania	2035	6240.13	2122.57	1595.8	70.1337	4653.38	3436.65	1403.59	1081.84	47.1248	3125.36	14.3299	3111.03
PATH	S10	Mauritania	2035	6240.13	2122.57	1595.8	70.1337	4653.38	473.519	415.464	320.224	15.1742	1005.1	3.34948	1001.75
PATH	S11	Mauritania	2035	6240.13	2122.57	1595.8	70.1337	4653.38	491.546	390.199	300.75	18.7242	1239.31	3.19312	1236.11
PATH	S12	Mauritania	2035	6240.13	2122.57	1595.8	133.095	8809.5	473.519	415.464	320.224	28.7966	1900.87	-0.185561	1901.06
PATH	S13	Mauritania	2035	6240.13	2122.57	1595.8	133.095	8809.5	491.546	390.199	300.75	35.5337	2345.59	-0.228973	2345.82
PATH	S14	Mauritania	2035	6240.13	2122.57	1595.8	133.095	8809.5	2291.1	935.729	721.224	59.6203	3935.56	-0.384184	3935.94
PATH	S1	Moldova	2035	677.025	360.959	271.378	11.9268	892.514	273.18	180.085	138.803	6.04625	452.326	1.56575	450.76
PATH	S2	Moldova	2035	677.025	360.959	271.378	11.9268	892.514	172.641	144.068	111.042	4.837	361.786	1.17795	360.608
PATH	S3	Moldova	2035	677.025	360.959	271.378	11.9268	892.514	383.995	204.728	153.92	6.76462	506.216	1.90014	504.315
PATH	S4	Moldova	2035	677.025	360.959	271.378	11.9268	892.514	86.3207	72.0341	55.5211	2.4185	180.893	0.588975	180.304
PATH	S5	Moldova	2035	677.025	360.959	271.378	11.9268	892.514	136.59	90.0426	69.4014	3.02313	226.163	0.782876	225.38
PATH	S6	Moldova	2035	677.025	360.959	271.378	11.9268	892.514	191.997	102.364	76.96	3.38231	253.108	0.950069	252.158
PATH	S7	Moldova	2035	677.025	360.959	271.378	11.9268	892.514	575.992	307.093	230.88	10.1469	759.323	2.85021	756.473
PATH	S8	Moldova	2035	677.025	360.959	271.378	11.9268	892.514	258.962	216.102	166.563	7.2555	542.679	1.76692	540.912
PATH	S9	Moldova	2035	677.025	360.959	271.378	11.9268	892.514	409.77	270.128	208.204	9.06938	678.488	2.34863	676.14
PATH	S10	Moldova	2035	677.025	360.959	271.378	11.9268	892.514	47.3477	79.9578	61.6285	2.92034	218.29	0.573419	217.717
PATH	S11	Moldova	2035	677.025	360.959	271.378	11.9268	892.514	49.1503	75.0955	57.8808	3.60357	269.194	0.540616	268.653
PATH	S12	Moldova	2035	677.025	360.959	271.378	8.72613	653.921	47.3477	79.9578	61.6285	2.13665	159.277	-0.0137682	159.291
PATH	S13	Moldova	2035	677.025	360.959	271.378	8.72613	653.921	49.1503	75.0955	57.8808	2.63652	196.541	-0.0169893	196.558
PATH	S14	Moldova	2035	677.025	360.959	271.378	8.72613	653.921	273.18	180.085	138.803	4.4237	329.767	-0.0285056	329.795
PATH	S1	Mongolia	2035	1126.39	700.575	526.71	23.1483	1697.56	440.436	343.413	264.69	11.5299	845.302	2.85488	842.448
PATH	S2	Mongolia	2035	1126.39	700.575	526.71	23.1483	1697.56	272.968	274.731	211.752	9.22391	676.113	2.15481	673.958
PATH	S3	Mongolia	2035	1126.39	700.575	526.71	23.1483	1697.56	627.696	390.407	293.517	12.8998	945.994	3.45342	942.54
PATH	S4	Mongolia	2035	1126.39	700.575	526.71	23.1483	1697.56	136.484	137.365	105.876	4.61196	338.056	1.0774	336.979
PATH	S5	Mongolia	2035	1126.39	700.575	526.71	23.1483	1697.56	220.218	171.707	132.345	5.76494	422.651	1.42744	421.224
PATH	S6	Mongolia	2035	1126.39	700.575	526.71	23.1483	1697.56	313.848	195.203	146.759	6.44989	472.997	1.72671	471.27
PATH	S7	Mongolia	2035	1126.39	700.575	526.71	23.1483	1697.56	941.545	585.61	440.276	19.3497	1418.99	5.18012	1413.81
PATH	S8	Mongolia	2035	1126.39	700.575	526.71	23.1483	1697.56	409.452	412.096	317.628	13.8359	1014.17	3.23221	1010.94
PATH	S9	Mongolia	2035	1126.39	700.575	526.71	23.1483	1697.56	660.654	515.12	397.035	17.2948	1267.95	4.28232	1263.67
PATH	S10	Mongolia	2035	1126.39	700.575	526.71	23.1483	1697.56	69.2784	152.475	117.522	5.56894	407.962	1.05931	406.902
PATH	S11	Mongolia	2035	1126.39	700.575	526.71	23.1483	1697.56	71.9159	143.203	110.376	6.87181	503.094	0.995455	502.099
PATH	S12	Mongolia	2035	1126.39	700.575	526.71	32.5473	2384.25	69.2784	152.475	117.522	7.8301	572.067	-0.0504559	572.117
PATH	S13	Mongolia	2035	1126.39	700.575	526.71	32.5473	2384.25	71.9159	143.203	110.376	9.66199	705.905	-0.0622603	705.967
PATH	S14	Mongolia	2035	1126.39	700.575	526.71	32.5473	2384.25	440.436	343.413	264.69	16.2114	1184.4	-0.104464	1184.51
PATH	S1	Mozambique	2035	54922.3	17546	13191.5	579.753	38620.8	18701.3	7151.49	5512.1	240.107	15987.6	74.9498	15912.7
PATH	S2	Mozambique	2035	54922.3	17546	13191.5	579.753	38620.8	12342.9	5721.19	4409.68	192.086	12785.8	55.702	12730.1
PATH	S3	Mozambique	2035	54922.3	17546	13191.5	579.753	38620.8	25448.8	8130.11	6112.42	268.634	17895.3	92.0455	17803.3
PATH	S4	Mozambique	2035	54922.3	17546	13191.5	579.753	38620.8	6171.47	2860.6	2204.84	96.0428	6392.92	27.851	6365.07
PATH	S5	Mozambique	2035	54922.3	17546	13191.5	579.753	38620.8	9350.67	3575.74	2756.05	120.053	7993.81	37.4749	7956.34
PATH	S6	Mozambique	2035	54922.3	17546	13191.5	579.753	38620.8	12724.4	4065.06	3056.21	134.317	8947.67	46.0228	8901.64
PATH	S7	Mozambique	2035	54922.3	17546	13191.5	579.753	38620.8	38173.3	12195.2	9168.63	402.952	26843	138.068	26704.9
PATH	S8	Mozambique	2035	54922.3	17546	13191.5	579.753	38620.8	18514.4	8581.79	6614.51	288.128	19178.8	83.553	19095.2
PATH	S9	Mozambique	2035	54922.3	17546	13191.5	579.753	38620.8	28052	10727.2	8268.14	360.16	23981.4	112.425	23869
PATH	S10	Mozambique	2035	54922.3	17546	13191.5	579.753	38620.8	3929.85	3175.26	2447.37	115.972	7711.93	26.1047	7685.82
PATH	S11	Mozambique	2035	54922.3	17546	13191.5	579.753	38620.8	4079.47	2982.17	2298.54	143.104	9508.88	24.9289	9483.95
PATH	S12	Mozambique	2035	54922.3	17546	13191.5	2156.3	143094	3929.85	3175.26	2447.37	431.338	28583.4	-2.77947	28586.2
PATH	S13	Mozambique	2035	54922.3	17546	13191.5	2156.3	143094	4079.47	2982.17	2298.54	532.252	35270.7	-3.42974	35274.1
PATH	S14	Mozambique	2035	54922.3	17546	13191.5	2156.3	143094	18701.3	7151.49	5512.1	893.04	59179	-5.7546	59184.7
PATH	S1	Myanmar	2035	19742.1	10768.4	8095.95	355.808	24785	7169.56	4844.51	3733.97	162.652	11326.5	41.829	11284.7
PATH	S2	Myanmar	2035	19742.1	10768.4	8095.95	355.808	24785	4518.98	3875.61	2987.17	130.121	9059.25	31.4845	9027.77
PATH	S3	Myanmar	2035	19742.1	10768.4	8095.95	355.808	24785	10097	5507.45	4140.64	181.977	12676.2	50.7373	12625.5
PATH	S4	Myanmar	2035	19742.1	10768.4	8095.95	355.808	24785	2259.49	1937.81	1493.59	65.0607	4529.63	15.7423	4513.88
PATH	S5	Myanmar	2035	19742.1	10768.4	8095.95	355.808	24785	3584.78	2422.26	1866.98	81.3258	5663.27	20.9145	5642.35
PATH	S6	Myanmar	2035	19742.1	10768.4	8095.95	355.808	24785	5048.52	2753.72	2070.32	90.9883	6338.1	25.3686	6312.73
PATH	S7	Myanmar	2035	19742.1	10768.4	8095.95	355.808	24785	15145.6	8261.17	6210.96	272.965	19014.3	76.1059	18938.2
PATH	S8	Myanmar	2035	19742.1	10768.4	8095.95	355.808	24785	6778.46	5813.42	4480.76	195.182	13588.9	47.2268	13541.7
PATH	S9	Myanmar	2035	19742.1	10768.4	8095.95	355.808	24785	10754.3	7266.77	5600.95	243.977	16989.8	62.7435	16927.1
PATH	S10	Myanmar	2035	19742.1	10768.4	8095.95	355.808	24785	1226.91	2150.96	1657.88	78.5607	5465.86	15.3496	5450.51
PATH	S11	Myanmar	2035	19742.1	10768.4	8095.95	355.808	24785	1273.62	2020.16	1557.06	96.9404	6740.15	14.4642	6725.69
PATH	S12	Myanmar	2035	19742.1	10768.4	8095.95	806.035	56018.7	1226.91	2150.96	1657.88	177.969	12346.3	-1.1468	12347.4
PATH	S13	Myanmar	2035	19742.1	10768.4	8095.95	806.035	56018.7	1273.62	2020.16	1557.06	219.605	15234.7	-1.4151	15236.1
PATH	S14	Myanmar	2035	19742.1	10768.4	8095.95	806.035	56018.7	7169.56	4844.51	3733.97	368.465	25561.6	-2.37433	25564
PATH	S1	Nepal	2035	16926.2	5942.61	4467.81	196.355	14915	5573.2	2353.28	1813.82	79.01	5999.28	23.7187	5975.56
PATH	S2	Nepal	2035	16926.2	5942.61	4467.81	196.355	14915	3655.84	1882.63	1451.06	63.208	4798.12	17.6695	4780.45
PATH	S3	Nepal	2035	16926.2	5942.61	4467.81	196.355	14915	7620	2675.31	2011.36	88.3973	6714.59	29.0621	6685.53
PATH	S4	Nepal	2035	16926.2	5942.61	4467.81	196.355	14915	1827.92	941.313	725.528	31.604	2399.06	8.83476	2390.22
PATH	S5	Nepal	2035	16926.2	5942.61	4467.81	196.355	14915	2786.6	1176.64	906.91	39.505	2999.64	11.8594	2987.78
PATH	S6	Nepal	2035	16926.2	5942.61	4467.81	196.355	14915	3810	1337.65	1005.68	44.1987	3357.3	14.531	3342.76
PATH	S7	Nepal	2035	16926.2	5942.61	4467.81	196.355	14915	11430	4012.96	3017.05	132.596	10071.9	43.5931	10028.3
PATH	S8	Nepal	2035	16926.2	5942.61	4467.81	196.355	14915	5483.76	2823.94	2176.58	94.812	7197.18	26.5043	7170.67
PATH	S9	Nepal	2035	16926.2	5942.61	4467.81	196.355	14915	8359.8	3529.92	2720.73	118.515	8998.92	35.5781	8963.34
PATH	S10	Nepal	2035	16926.2	5942.61	4467.81	196.355	14915	1141.6	1044.86	805.336	38.1618	2894.54	8.34357	2886.2
PATH	S11	Nepal	2035	16926.2	5942.61	4467.81	196.355	14915	1185.07	981.318	756.363	47.09	3569.38	7.94729	3561.43
PATH	S12	Nepal	2035	16926.2	5942.61	4467.81	343.116	26013.6	1141.6	1044.86	805.336	66.6849	5042.98	-0.429707	5043.41
PATH	S13	Nepal	2035	16926.2	5942.61	4467.81	343.116	26013.6	1185.07	981.318	756.363	82.2862	6222.81	-0.530239	6223.34
PATH	S14	Nepal	2035	16926.2	5942.61	4467.81	343.116	26013.6	5573.2	2353.28	1813.82	138.064	10441	-0.889662	10441.8
PATH	S1	Nicaragua	2035	3364.32	1239.45	931.853	40.9539	3296.91	1383.47	614.586	473.7	20.6344	1660.56	6.07727	1654.48
PATH	S2	Nicaragua	2035	3364.32	1239.45	931.853	40.9539	3296.91	904.431	491.669	378.96	16.5075	1328.12	4.53274	1323.58
PATH	S3	Nicaragua	2035	3364.32	1239.45	931.853	40.9539	3296.91	1896.49	698.688	525.291	23.086	1858.49	7.43773	1851.05
PATH	S4	Nicaragua	2035	3364.32	1239.45	931.853	40.9539	3296.91	452.216	245.835	189.48	8.25375	664.058	2.26637	661.791
PATH	S5	Nicaragua	2035	3364.32	1239.45	931.853	40.9539	3296.91	691.734	307.293	236.85	10.3172	830.278	3.03863	827.239
PATH	S6	Nicaragua	2035	3364.32	1239.45	931.853	40.9539	3296.91	948.244	349.344	262.646	11.543	929.244	3.71886	925.525
PATH	S7	Nicaragua	2035	3364.32	1239.45	931.853	40.9539	3296.91	2844.73	1048.03	787.937	34.629	2787.73	11.1566	2776.58
PATH	S8	Nicaragua	2035	3364.32	1239.45	931.853	40.9539	3296.91	1356.65	737.504	568.44	24.7612	1992.17	6.79911	1985.37
PATH	S9	Nicaragua	2035	3364.32	1239.45	931.853	40.9539	3296.91	2075.2	921.88	710.55	30.9516	2490.83	9.1159	2481.72
PATH	S10	Nicaragua	2035	3364.32	1239.45	931.853	40.9539	3296.91	279.342	272.876	210.323	9.9664	801.262	2.14844	799.113
PATH	S11	Nicaragua	2035	3364.32	1239.45	931.853	40.9539	3296.91	289.977	256.283	197.533	12.2981	988.113	2.04379	986.069
PATH	S12	Nicaragua	2035	3364.32	1239.45	931.853	46.7565	3762.13	279.342	272.876	210.323	11.3785	912.262	-0.0733211	912.336
PATH	S13	Nicaragua	2035	3364.32	1239.45	931.853	46.7565	3762.13	289.977	256.283	197.533	14.0405	1125.69	-0.0904749	1125.78
PATH	S14	Nicaragua	2035	3364.32	1239.45	931.853	46.7565	3762.13	1383.47	614.586	473.7	23.558	1888.74	-0.151804	1888.89
PATH	S1	Niger	2035	59764.1	19266.3	14484.9	636.595	42794.5	20185.7	7792.67	6006.29	261.634	17580.2	81.3568	17498.8
PATH	S2	Niger	2035	59764.1	19266.3	14484.9	636.595	42794.5	13315.2	6234.13	4805.03	209.307	14059.5	60.4775	13999
PATH	S3	Niger	2035	59764.1	19266.3	14484.9	636.595	42794.5	27480.7	8859.03	6660.44	292.719	19677.8	99.8919	19577.9
PATH	S4	Niger	2035	59764.1	19266.3	14484.9	636.595	42794.5	6657.6	3117.07	2402.52	104.654	7029.76	30.2388	6999.52
PATH	S5	Niger	2035	59764.1	19266.3	14484.9	636.595	42794.5	10092.9	3896.33	3003.15	130.817	8790.08	40.6784	8749.4
PATH	S6	Niger	2035	59764.1	19266.3	14484.9	636.595	42794.5	13740.4	4429.52	3330.22	146.36	9838.88	49.9459	9788.94
PATH	S7	Niger	2035	59764.1	19266.3	14484.9	636.595	42794.5	41221.1	13288.6	9990.67	439.079	29516.6	149.838	29366.8
PATH	S8	Niger	2035	59764.1	19266.3	14484.9	636.595	42794.5	19972.8	9351.2	7207.55	313.961	21089.3	90.7163	20998.6
PATH	S9	Niger	2035	59764.1	19266.3	14484.9	636.595	42794.5	30278.6	11689	9009.44	392.451	26370.2	122.035	26248.2
PATH	S10	Niger	2035	59764.1	19266.3	14484.9	636.595	42794.5	4232	3459.94	2666.79	126.369	8480.29	28.3635	8451.92
PATH	S11	Niger	2035	59764.1	19266.3	14484.9	636.595	42794.5	4393.12	3249.54	2504.62	155.934	10456.4	27.0792	10429.3
PATH	S12	Niger	2035	59764.1	19266.3	14484.9	2646.78	177228	4232	3459.94	2666.79	525.406	35137.2	-3.38563	35140.6
PATH	S13	Niger	2035	59764.1	19266.3	14484.9	2646.78	177228	4393.12	3249.54	2504.62	648.327	43357.7	-4.17772	43361.9
PATH	S14	Niger	2035	59764.1	19266.3	14484.9	2646.78	177228	20185.7	7792.67	6006.29	1087.8	72747.9	-7.00959	72754.9
PATH	S1	Nigeria	2035	313936	107558	80865.2	3553.94	223139	105071	43239.9	33327.7	1451.75	91108.1	440.153	90668
PATH	S2	Nigeria	2035	313936	107558	80865.2	3553.94	223139	69037.3	34591.9	26662.1	1161.4	72862.1	327.696	72534.4
PATH	S3	Nigeria	2035	313936	107558	80865.2	3553.94	223139	143477	49156.9	36957.4	1624.24	101980	539.629	101440
PATH	S4	Nigeria	2035	313936	107558	80865.2	3553.94	223139	34518.7	17296	13331.1	580.701	36431	163.848	36267.2
PATH	S5	Nigeria	2035	313936	107558	80865.2	3553.94	223139	52535.5	21619.9	16663.8	725.876	45554.1	220.077	45334
PATH	S6	Nigeria	2035	313936	107558	80865.2	3553.94	223139	71738.4	24578.5	18478.7	812.119	50990	269.815	50720.2
PATH	S7	Nigeria	2035	313936	107558	80865.2	3553.94	223139	215215	73735.4	55436.1	2436.36	152970	809.444	152161
PATH	S8	Nigeria	2035	313936	107558	80865.2	3553.94	223139	103556	51887.9	39993.2	1742.1	109293	491.544	108802
PATH	S9	Nigeria	2035	313936	107558	80865.2	3553.94	223139	157607	64859.8	49991.5	2177.63	136662	660.229	136002
PATH	S10	Nigeria	2035	313936	107558	80865.2	3553.94	223139	21672.4	19198.5	14797.5	701.197	43947.1	154.439	43792.6
PATH	S11	Nigeria	2035	313936	107558	80865.2	3553.94	223139	22497.5	18031	13897.6	865.245	54185.3	147.201	54038.1
PATH	S12	Nigeria	2035	313936	107558	80865.2	17963.5	1.12298e+06	21672.4	19198.5	14797.5	3544.22	221328	-22.8383	221351
PATH	S13	Nigeria	2035	313936	107558	80865.2	17963.5	1.12298e+06	22497.5	18031	13897.6	4373.4	273109	-28.1815	273137
PATH	S14	Nigeria	2035	313936	107558	80865.2	17963.5	1.12298e+06	105071	43239.9	33327.7	7337.92	458236	-47.2844	458284
PATH	S1	Pakistan	2035	218048	62232.8	46788.2	2056.29	143730	73527.7	24992.5	19263.3	839.11	58624.1	275.219	58348.9
PATH	S2	Pakistan	2035	218048	62232.8	46788.2	2056.29	143730	48844.9	19994	15410.6	671.288	46883.1	203.949	46679.1
PATH	S3	Pakistan	2035	218048	62232.8	46788.2	2056.29	143730	99550.4	28412.6	21361.3	938.806	65620.4	338.936	65281.5
PATH	S4	Pakistan	2035	218048	62232.8	46788.2	2056.29	143730	24422.5	9997.02	7705.32	335.644	23441.5	101.975	23339.6
PATH	S5	Pakistan	2035	218048	62232.8	46788.2	2056.29	143730	36763.8	12496.3	9631.65	419.555	29312.1	137.609	29174.5
PATH	S6	Pakistan	2035	218048	62232.8	46788.2	2056.29	143730	49775.2	14206.3	10680.6	469.403	32810.2	169.468	32640.7
PATH	S7	Pakistan	2035	218048	62232.8	46788.2	2056.29	143730	149326	42618.9	32041.9	1408.21	98430.6	508.403	97922.2
PATH	S8	Pakistan	2035	218048	62232.8	46788.2	2056.29	143730	73267.4	29991.1	23116	1006.93	70324.6	305.924	70018.7
PATH	S9	Pakistan	2035	218048	62232.8	46788.2	2056.29	143730	110291	37488.8	28895	1258.66	87936.2	412.828	87523.4
PATH	S10	Pakistan	2035	218048	62232.8	46788.2	2056.29	143730	15866.5	11096.7	8552.91	405.29	28277.2	94.6974	28182.5
PATH	S11	Pakistan	2035	218048	62232.8	46788.2	2056.29	143730	16470.6	10421.9	8032.8	500.109	34866.7	90.7205	34775.9
PATH	S12	Pakistan	2035	218048	62232.8	46788.2	6770.67	471522	15866.5	11096.7	8552.91	1334.48	92786.9	-8.59918	92795.5
PATH	S13	Pakistan	2035	218048	62232.8	46788.2	6770.67	471522	16470.6	10421.9	8032.8	1646.69	114495	-10.611	114505
PATH	S14	Pakistan	2035	218048	62232.8	46788.2	6770.67	471522	73527.7	24992.5	19263.3	2762.9	192105	-17.8037	192123
PATH	S1	Papua New Guinea	2035	5070.16	3033.78	2280.87	100.242	6892.02	1754.69	1311.39	1010.77	44.029	3026.26	11.0203	3015.24
PATH	S2	Papua New Guinea	2035	5070.16	3033.78	2280.87	100.242	6892.02	1093.25	1049.11	808.613	35.2232	2420.51	8.31127	2412.19
PATH	S3	Papua New Guinea	2035	5070.16	3033.78	2280.87	100.242	6892.02	2491.54	1490.84	1120.85	49.2601	3386.83	13.3413	3373.49
PATH	S4	Papua New Guinea	2035	5070.16	3033.78	2280.87	100.242	6892.02	546.626	524.554	404.306	17.6116	1210.25	4.15563	1206.1
PATH	S5	Papua New Guinea	2035	5070.16	3033.78	2280.87	100.242	6892.02	877.347	655.693	505.383	22.0145	1513.13	5.51015	1507.62
PATH	S6	Papua New Guinea	2035	5070.16	3033.78	2280.87	100.242	6892.02	1245.77	745.419	560.425	24.6301	1693.42	6.67064	1686.74
PATH	S7	Papua New Guinea	2035	5070.16	3033.78	2280.87	100.242	6892.02	3737.31	2236.26	1681.27	73.8902	5080.25	20.0119	5060.23
PATH	S8	Papua New Guinea	2035	5070.16	3033.78	2280.87	100.242	6892.02	1639.88	1573.66	1212.92	52.8348	3630.76	12.4669	3618.29
PATH	S9	Papua New Guinea	2035	5070.16	3033.78	2280.87	100.242	6892.02	2632.04	1967.08	1516.15	66.0435	4539.39	16.5304	4522.86
PATH	S10	Papua New Guinea	2035	5070.16	3033.78	2280.87	100.242	6892.02	283.555	582.255	448.78	21.266	1460.44	4.07607	1456.36
PATH	S11	Papua New Guinea	2035	5070.16	3033.78	2280.87	100.242	6892.02	294.351	546.848	421.489	26.2413	1800.92	3.8334	1797.08
PATH	S12	Papua New Guinea	2035	5070.16	3033.78	2280.87	383.904	26316.3	283.555	582.255	448.78	81.4441	5577.02	-0.524812	5577.55
PATH	S13	Papua New Guinea	2035	5070.16	3033.78	2280.87	383.904	26316.3	294.351	546.848	421.489	100.498	6881.79	-0.647594	6882.44
PATH	S14	Papua New Guinea	2035	5070.16	3033.78	2280.87	383.904	26316.3	1754.69	1311.39	1010.77	168.621	11546.6	-1.08657	11547.7
PATH	S1	Rwanda	2035	12420.4	4839.73	3638.63	159.914	11600	4674.98	2203.61	1698.46	73.9849	5364.83	21.3259	5343.5
PATH	S2	Rwanda	2035	12420.4	4839.73	3638.63	159.914	11600	3043.38	1762.89	1358.77	59.1879	4290.73	15.9278	4274.8
PATH	S3	Rwanda	2035	12420.4	4839.73	3638.63	159.914	11600	6429.1	2505.16	1883.44	82.7752	6004.44	26.0651	5978.37
PATH	S4	Rwanda	2035	12420.4	4839.73	3638.63	159.914	11600	1521.69	881.444	679.384	29.5939	2145.36	7.96391	2137.4
PATH	S5	Rwanda	2035	12420.4	4839.73	3638.63	159.914	11600	2337.49	1101.8	849.229	36.9924	2682.41	10.6629	2671.75
PATH	S6	Rwanda	2035	12420.4	4839.73	3638.63	159.914	11600	3214.55	1252.58	941.72	41.3876	3002.22	13.0325	2989.19
PATH	S7	Rwanda	2035	12420.4	4839.73	3638.63	159.914	11600	9643.65	3757.74	2825.16	124.163	9006.66	39.0976	8967.56
PATH	S8	Rwanda	2035	12420.4	4839.73	3638.63	159.914	11600	4565.07	2644.33	2038.15	88.7818	6436.09	23.8917	6412.2
PATH	S9	Rwanda	2035	12420.4	4839.73	3638.63	159.914	11600	7012.46	3305.42	2547.69	110.977	8047.24	31.9888	8015.25
PATH	S10	Rwanda	2035	12420.4	4839.73	3638.63	159.914	11600	927.076	978.403	754.116	35.7347	2588.49	7.5821	2580.91
PATH	S11	Rwanda	2035	12420.4	4839.73	3638.63	159.914	11600	962.371	918.905	708.257	44.095	3191.93	7.20224	3184.73
PATH	S12	Rwanda	2035	12420.4	4839.73	3638.63	453.346	32791	927.076	978.403	754.116	101.306	7316.08	-0.652797	7316.73
PATH	S13	Rwanda	2035	12420.4	4839.73	3638.63	453.346	32791	962.371	918.905	708.257	125.007	9027.71	-0.805522	9028.51
PATH	S14	Rwanda	2035	12420.4	4839.73	3638.63	453.346	32791	4674.98	2203.61	1698.46	209.743	15147.2	-1.35155	15148.5
PATH	S1	Senegal	2035	29691.9	8194.13	6160.55	270.75	19711.4	11042.4	3624.19	2793.39	121.68	8854.55	40.5279	8814.02
PATH	S2	Senegal	2035	29691.9	8194.13	6160.55	270.75	19711.4	7348.62	2899.35	2234.71	97.344	7081.22	30.0068	7051.22
PATH	S3	Senegal	2035	29691.9	8194.13	6160.55	270.75	19711.4	14929.6	4120.13	3097.62	136.137	9911.19	49.9522	9861.23
PATH	S4	Senegal	2035	29691.9	8194.13	6160.55	270.75	19711.4	3674.31	1449.68	1117.36	48.672	3540.61	15.0034	3525.61
PATH	S5	Senegal	2035	29691.9	8194.13	6160.55	270.75	19711.4	5521.19	1812.1	1396.69	60.84	4427.28	20.2639	4407.01
PATH	S6	Senegal	2035	29691.9	8194.13	6160.55	270.75	19711.4	7464.78	2060.07	1548.81	68.0685	4955.59	24.9761	4930.62
PATH	S7	Senegal	2035	29691.9	8194.13	6160.55	270.75	19711.4	22394.3	6180.2	4646.43	204.206	14866.8	74.9283	14791.9
PATH	S8	Senegal	2035	29691.9	8194.13	6160.55	270.75	19711.4	11022.9	4349.03	3352.07	146.016	10621.8	45.0101	10576.8
PATH	S9	Senegal	2035	29691.9	8194.13	6160.55	270.75	19711.4	16563.6	5436.29	4190.08	182.52	13281.8	60.7918	13221
PATH	S10	Senegal	2035	29691.9	8194.13	6160.55	270.75	19711.4	2400.02	1609.14	1240.26	58.7715	4271.07	13.8935	4257.17
PATH	S11	Senegal	2035	29691.9	8194.13	6160.55	270.75	19711.4	2491.39	1511.29	1164.84	72.5213	5266.48	13.3229	5253.16
PATH	S12	Senegal	2035	29691.9	8194.13	6160.55	593.293	43073.1	2400.02	1609.14	1240.26	128.786	9327.9	-0.829874	9328.73
PATH	S13	Senegal	2035	29691.9	8194.13	6160.55	593.293	43073.1	2491.39	1511.29	1164.84	158.916	11510.2	-1.02403	11511.2
PATH	S14	Senegal	2035	29691.9	8194.13	6160.55	593.293	43073.1	11042.4	3624.19	2793.39	266.637	19312.4	-1.71816	19314.1
PATH	S1	Sierra Leone	2035	9338.83	3184.22	2393.98	105.213	6301.29	3829.39	1567.95	1208.51	52.6428	3151.3	15.9921	3135.31
PATH	S2	Sierra Leone	2035	9338.83	3184.22	2393.98	105.213	6301.29	2516.92	1254.36	966.811	42.1143	2520.15	11.9048	2508.25
PATH	S3	Sierra Leone	2035	9338.83	3184.22	2393.98	105.213	6301.29	5227.82	1782.51	1340.13	58.8974	3527.43	19.6087	3507.82
PATH	S4	Sierra Leone	2035	9338.83	3184.22	2393.98	105.213	6301.29	1258.46	627.178	483.405	21.0571	1260.08	5.95238	1254.12
PATH	S5	Sierra Leone	2035	9338.83	3184.22	2393.98	105.213	6301.29	1914.69	783.973	604.257	26.3214	1575.65	7.99605	1567.65
PATH	S6	Sierra Leone	2035	9338.83	3184.22	2393.98	105.213	6301.29	2613.91	891.253	670.067	29.4487	1763.71	9.80433	1753.91
PATH	S7	Sierra Leone	2035	9338.83	3184.22	2393.98	105.213	6301.29	7841.73	2673.76	2010.2	88.3461	5291.14	29.413	5261.73
PATH	S8	Sierra Leone	2035	9338.83	3184.22	2393.98	105.213	6301.29	3775.38	1881.54	1450.22	63.1714	3780.23	17.8571	3762.37
PATH	S9	Sierra Leone	2035	9338.83	3184.22	2393.98	105.213	6301.29	5744.08	2351.92	1812.77	78.9642	4726.95	23.9881	4702.96
PATH	S10	Sierra Leone	2035	9338.83	3184.22	2393.98	105.213	6301.29	790.923	696.168	536.58	25.4265	1519.96	5.60843	1514.35
PATH	S11	Sierra Leone	2035	9338.83	3184.22	2393.98	105.213	6301.29	821.035	653.833	503.95	31.3751	1873.99	5.34627	1868.64
PATH	S12	Sierra Leone	2035	9338.83	3184.22	2393.98	670	39935.3	790.923	696.168	536.58	161.917	9642.45	-1.04337	9643.49
PATH	S13	Sierra Leone	2035	9338.83	3184.22	2393.98	670	39935.3	821.035	653.833	503.95	199.799	11898.3	-1.28747	11899.6
PATH	S14	Sierra Leone	2035	9338.83	3184.22	2393.98	670	39935.3	3829.39	1567.95	1208.51	335.233	19963.7	-2.16018	19965.8
PATH	S1	Solomon Islands	2035	418.525	232.759	174.994	7.69082	583.197	138.564	95.6213	73.7012	3.21043	243.379	0.820826	242.558
PATH	S2	Solomon Islands	2035	418.525	232.759	174.994	7.69082	583.197	87.1349	76.497	58.961	2.56834	194.665	0.618092	194.046
PATH	S3	Solomon Islands	2035	418.525	232.759	174.994	7.69082	583.197	195.465	108.706	81.7281	3.59186	272.372	0.995225	271.377
PATH	S4	Solomon Islands	2035	418.525	232.759	174.994	7.69082	583.197	43.5675	38.2485	29.4805	1.28417	97.3323	0.309046	97.0232
PATH	S5	Solomon Islands	2035	418.525	232.759	174.994	7.69082	583.197	69.2818	47.8106	36.8506	1.60521	121.689	0.410413	121.279
PATH	S6	Solomon Islands	2035	418.525	232.759	174.994	7.69082	583.197	97.7325	54.3531	40.8641	1.79593	136.186	0.497612	135.688
PATH	S7	Solomon Islands	2035	418.525	232.759	174.994	7.69082	583.197	293.197	163.059	122.592	5.38779	408.558	1.49284	407.065
PATH	S8	Solomon Islands	2035	418.525	232.759	174.994	7.69082	583.197	130.702	114.746	88.4415	3.85251	291.997	0.927138	291.07
PATH	S9	Solomon Islands	2035	418.525	232.759	174.994	7.69082	583.197	207.845	143.432	110.552	4.81564	365.068	1.23124	363.837
PATH	S10	Solomon Islands	2035	418.525	232.759	174.994	7.69082	583.197	23.4471	42.4558	32.7234	1.55064	117.457	0.301718	117.156
PATH	S11	Solomon Islands	2035	418.525	232.759	174.994	7.69082	583.197	24.3397	39.8741	30.7334	1.91341	144.849	0.284196	144.565
PATH	S12	Solomon Islands	2035	418.525	232.759	174.994	13.3839	1013.29	23.4471	42.4558	32.7234	2.69848	203.861	-0.0173885	203.879
PATH	S13	Solomon Islands	2035	418.525	232.759	174.994	13.3839	1013.29	24.3397	39.8741	30.7334	3.3298	251.556	-0.0214567	251.577
PATH	S14	Solomon Islands	2035	418.525	232.759	174.994	13.3839	1013.29	138.564	95.6213	73.7012	5.58691	422.073	-0.0360011	422.109
PATH	S1	Somalia	2035	23906.7	9828.32	7389.18	324.746	20823.2	5866.78	2927.1	2256.1	98.2757	6299.06	27.7696	6271.29
PATH	S2	Somalia	2035	23906.7	9828.32	7389.18	324.746	20823.2	3802.87	2341.68	1804.88	78.6206	5037.8	20.7674	5017.03
PATH	S3	Somalia	2035	23906.7	9828.32	7389.18	324.746	20823.2	8094.29	3327.65	2501.81	109.952	7050.3	33.8981	7016.4
PATH	S4	Somalia	2035	23906.7	9828.32	7389.18	324.746	20823.2	1901.43	1170.84	902.44	39.3103	2518.9	10.3837	2508.52
PATH	S5	Somalia	2035	23906.7	9828.32	7389.18	324.746	20823.2	2933.39	1463.55	1128.05	49.1378	3149.53	13.8848	3135.65
PATH	S6	Somalia	2035	23906.7	9828.32	7389.18	324.746	20823.2	4047.14	1663.83	1250.91	54.976	3525.15	16.949	3508.2
PATH	S7	Somalia	2035	23906.7	9828.32	7389.18	324.746	20823.2	12141.4	4991.48	3752.72	164.928	10575.4	50.8471	10524.6
PATH	S8	Somalia	2035	23906.7	9828.32	7389.18	324.746	20823.2	5704.3	3512.52	2707.32	117.931	7556.7	31.1511	7525.55
PATH	S9	Somalia	2035	23906.7	9828.32	7389.18	324.746	20823.2	8800.17	4390.65	3384.15	147.414	9448.59	41.6545	9406.94
PATH	S10	Somalia	2035	23906.7	9828.32	7389.18	324.746	20823.2	1141.91	1299.63	1001.71	47.4672	3038.96	9.92584	3029.03
PATH	S11	Somalia	2035	23906.7	9828.32	7389.18	324.746	20823.2	1185.38	1220.6	940.794	58.5723	3747.11	9.41572	3737.69
PATH	S12	Somalia	2035	23906.7	9828.32	7389.18	1869.94	119417	1141.91	1299.63	1001.71	273.323	17439.9	-1.76125	17441.6
PATH	S13	Somalia	2035	23906.7	9828.32	7389.18	1869.94	119417	1185.38	1220.6	940.794	337.268	21520	-2.1733	21522.2
PATH	S14	Somalia	2035	23906.7	9828.32	7389.18	1869.94	119417	5866.78	2927.1	2256.1	565.887	36107.4	-3.64648	36111.1
PATH	S1	South Sudan	2035	35187.8	6255.35	4702.93	206.689	13617	11846.1	2468.53	1902.65	82.8793	5456.29	34.638	5421.66
PATH	S2	South Sudan	2035	35187.8	6255.35	4702.93	206.689	13617	8027.23	1974.82	1522.12	66.3035	4362.68	25.3529	4337.32
PATH	S3	South Sudan	2035	35187.8	6255.35	4702.93	206.689	13617	15786.2	2806.33	2109.87	92.7264	6108.97	43.1591	6065.81
PATH	S4	South Sudan	2035	35187.8	6255.35	4702.93	206.689	13617	4013.61	987.411	761.059	33.1517	2181.34	12.6764	2168.66
PATH	S5	South Sudan	2035	35187.8	6255.35	4702.93	206.689	13617	5923.05	1234.26	951.324	41.4397	2728.15	17.319	2710.83
PATH	S6	South Sudan	2035	35187.8	6255.35	4702.93	206.689	13617	7893.11	1403.16	1054.93	46.3632	3054.49	21.5796	3032.91
PATH	S7	South Sudan	2035	35187.8	6255.35	4702.93	206.689	13617	23679.3	4209.49	3164.8	139.09	9163.46	64.7387	9098.72
PATH	S8	South Sudan	2035	35187.8	6255.35	4702.93	206.689	13617	12040.8	2962.23	2283.18	99.4552	6544.01	38.0293	6505.99
PATH	S9	South Sudan	2035	35187.8	6255.35	4702.93	206.689	13617	17769.1	3702.79	2853.97	124.319	8184.44	51.9571	8132.48
PATH	S10	South Sudan	2035	35187.8	6255.35	4702.93	206.689	13617	2763.49	1096.03	844.776	40.0307	2629.96	11.2989	2618.66
PATH	S11	South Sudan	2035	35187.8	6255.35	4702.93	206.689	13617	2868.7	1029.38	793.404	49.3961	3242.29	10.9802	3231.31
PATH	S12	South Sudan	2035	35187.8	6255.35	4702.93	1246.98	81662	2763.49	1096.03	844.776	241.51	15797.1	-1.55625	15798.7
PATH	S13	South Sudan	2035	35187.8	6255.35	4702.93	1246.98	81662	2868.7	1029.38	793.404	298.012	19492.9	-1.92034	19494.8
PATH	S14	South Sudan	2035	35187.8	6255.35	4702.93	1246.98	81662	11846.1	2468.53	1902.65	500.021	32706.2	-3.22205	32709.5
PATH	S1	Sri Lanka	2035	6022.01	3323.05	2498.35	109.8	8731.76	2427.87	1661.3	1280.47	55.7772	4434.44	14.2942	4420.15
PATH	S2	Sri Lanka	2035	6022.01	3323.05	2498.35	109.8	8731.76	1528.18	1329.04	1024.37	44.6217	3546.88	10.7619	3536.12
PATH	S3	Sri Lanka	2035	6022.01	3323.05	2498.35	109.8	8731.76	3422.58	1888.64	1419.92	62.4041	4962.65	17.3341	4945.32
PATH	S4	Sri Lanka	2035	6022.01	3323.05	2498.35	109.8	8731.76	764.091	664.52	512.187	22.3109	1773.44	5.38093	1768.06
PATH	S5	Sri Lanka	2035	6022.01	3323.05	2498.35	109.8	8731.76	1213.93	830.65	640.234	27.8886	2217.22	7.14709	2210.07
PATH	S6	Sri Lanka	2035	6022.01	3323.05	2498.35	109.8	8731.76	1711.29	944.318	709.962	31.2021	2481.32	8.66704	2472.66
PATH	S7	Sri Lanka	2035	6022.01	3323.05	2498.35	109.8	8731.76	5133.87	2832.95	2129.89	93.6062	7443.98	26.0011	7417.97
PATH	S8	Sri Lanka	2035	6022.01	3323.05	2498.35	109.8	8731.76	2292.27	1993.56	1536.56	66.9326	5320.32	16.1428	5304.18
PATH	S9	Sri Lanka	2035	6022.01	3323.05	2498.35	109.8	8731.76	3641.8	2491.95	1920.7	83.6657	6651.67	21.4413	6630.23
PATH	S10	Sri Lanka	2035	6022.01	3323.05	2498.35	109.8	8731.76	412.713	737.617	568.527	26.9404	2140.18	5.25068	2134.93
PATH	S11	Sri Lanka	2035	6022.01	3323.05	2498.35	109.8	8731.76	428.425	692.762	533.955	33.2432	2639.36	4.94658	2634.41
PATH	S12	Sri Lanka	2035	6022.01	3323.05	2498.35	46.4232	3709.79	412.713	737.617	568.527	11.3904	902.574	-0.0733976	902.647
PATH	S13	Sri Lanka	2035	6022.01	3323.05	2498.35	46.4232	3709.79	428.425	692.762	533.955	14.0552	1113.74	-0.0905693	1113.83
PATH	S14	Sri Lanka	2035	6022.01	3323.05	2498.35	46.4232	3709.79	2427.87	1661.3	1280.47	23.5825	1868.68	-0.151962	1868.84
PATH	S1	Sudan	2035	58173	19324.2	14528.4	638.507	44034.3	20621.4	8215.18	6331.95	275.82	19013.6	84.6965	18928.9
PATH	S2	Sudan	2035	58173	19324.2	14528.4	638.507	44034.3	13576.8	6572.14	5065.56	220.656	15206.1	63.0079	15143.1
PATH	S3	Sudan	2035	58173	19324.2	14528.4	638.507	44034.3	28115	9339.36	7021.57	308.59	21281.8	103.916	21177.9
PATH	S4	Sudan	2035	58173	19324.2	14528.4	638.507	44034.3	6788.4	3286.07	2532.78	110.328	7603.05	31.504	7571.55
PATH	S5	Sudan	2035	58173	19324.2	14528.4	638.507	44034.3	10310.7	4107.59	3165.97	137.91	9506.79	42.3482	9464.44
PATH	S6	Sudan	2035	58173	19324.2	14528.4	638.507	44034.3	14057.5	4669.68	3510.78	154.295	10640.9	51.9581	10588.9
PATH	S7	Sudan	2035	58173	19324.2	14528.4	638.507	44034.3	42172.5	14009	10532.4	462.885	31922.7	155.874	31766.8
PATH	S8	Sudan	2035	58173	19324.2	14528.4	638.507	44034.3	20365.2	9858.21	7598.34	330.984	22809.2	94.5119	22714.7
PATH	S9	Sudan	2035	58173	19324.2	14528.4	638.507	44034.3	30932	12322.8	9497.92	413.73	28520.4	127.045	28393.3
PATH	S10	Sudan	2035	58173	19324.2	14528.4	638.507	44034.3	4289.5	3647.54	2811.39	133.221	9172.27	29.6217	9142.65
PATH	S11	Sudan	2035	58173	19324.2	14528.4	638.507	44034.3	4452.81	3425.73	2640.42	164.389	11309.9	28.2572	11281.6
PATH	S12	Sudan	2035	58173	19324.2	14528.4	1962.34	134877	4289.5	3647.54	2811.39	409.431	28095.6	-2.6383	28098.3
PATH	S13	Sudan	2035	58173	19324.2	14528.4	1962.34	134877	4452.81	3425.73	2640.42	505.219	34668.8	-3.25555	34672
PATH	S14	Sudan	2035	58173	19324.2	14528.4	1962.34	134877	20621.4	8215.18	6331.95	847.682	58169	-5.46233	58174.5
PATH	S1	São Tomé and Principe	2035	249.466	94.8621	71.3197	3.13443	217.944	102.219	46.9536	36.19	1.57644	109.571	0.458642	109.112
PATH	S2	São Tomé and Principe	2035	249.466	94.8621	71.3197	3.13443	217.944	66.6686	37.5629	28.952	1.26115	87.6319	0.342345	87.2895
PATH	S3	São Tomé and Principe	2035	249.466	94.8621	71.3197	3.13443	217.944	140.374	53.3788	40.1315	1.76374	122.637	0.56089	122.076
PATH	S4	São Tomé and Principe	2035	249.466	94.8621	71.3197	3.13443	217.944	33.3343	18.7814	14.476	0.630575	43.8159	0.171173	43.6448
PATH	S5	São Tomé and Principe	2035	249.466	94.8621	71.3197	3.13443	217.944	51.1096	23.4768	18.095	0.788219	54.7853	0.229321	54.5559
PATH	S6	São Tomé and Principe	2035	249.466	94.8621	71.3197	3.13443	217.944	70.1872	26.6894	20.0658	0.881869	61.3183	0.280445	61.0378
PATH	S7	São Tomé and Principe	2035	249.466	94.8621	71.3197	3.13443	217.944	210.562	80.0682	60.1973	2.64561	183.955	0.841335	183.114
PATH	S8	São Tomé and Principe	2035	249.466	94.8621	71.3197	3.13443	217.944	100.003	56.3443	43.428	1.89173	131.448	0.513518	130.934
PATH	S9	São Tomé and Principe	2035	249.466	94.8621	71.3197	3.13443	217.944	153.329	70.4304	54.285	2.36466	164.356	0.687963	163.668
PATH	S10	São Tomé and Principe	2035	249.466	94.8621	71.3197	3.13443	217.944	20.4341	20.8474	16.0684	0.761419	52.8637	0.162663	52.701
PATH	S11	São Tomé and Principe	2035	249.466	94.8621	71.3197	3.13443	217.944	21.2121	19.5796	15.0912	0.939557	65.1853	0.154611	65.0307
PATH	S12	São Tomé and Principe	2035	249.466	94.8621	71.3197	4.52346	314.076	20.4341	20.8474	16.0684	1.09885	76.0487	-0.00708079	76.0558
PATH	S13	São Tomé and Principe	2035	249.466	94.8621	71.3197	4.52346	314.076	21.2121	19.5796	15.0912	1.35593	93.8406	-0.00873737	93.8494
PATH	S14	São Tomé and Principe	2035	249.466	94.8621	71.3197	4.52346	314.076	102.219	46.9536	36.19	2.27504	157.451	-0.01466	157.465
PATH	S1	Tajikistan	2035	5585.01	2977.67	2238.69	98.3878	7367.65	1965.41	1295.64	998.627	43.5002	3256.5	11.2649	3245.24
PATH	S2	Tajikistan	2035	5585.01	2977.67	2238.69	98.3878	7367.65	1242.08	1036.51	798.902	34.8002	2604.66	8.47484	2596.19
PATH	S3	Tajikistan	2035	5585.01	2977.67	2238.69	98.3878	7367.65	2762.68	1472.93	1107.39	48.6685	3644.48	13.6707	3630.81
PATH	S4	Tajikistan	2035	5585.01	2977.67	2238.69	98.3878	7367.65	621.041	518.254	399.451	17.4001	1302.33	4.23742	1298.09
PATH	S5	Tajikistan	2035	5585.01	2977.67	2238.69	98.3878	7367.65	982.706	647.818	499.314	21.7501	1628.25	5.63245	1622.62
PATH	S6	Tajikistan	2035	5585.01	2977.67	2238.69	98.3878	7367.65	1381.34	736.467	553.694	24.3343	1822.24	6.83534	1815.4
PATH	S7	Tajikistan	2035	5585.01	2977.67	2238.69	98.3878	7367.65	4144.02	2209.4	1661.08	73.0028	5466.72	20.506	5446.21
PATH	S8	Tajikistan	2035	5585.01	2977.67	2238.69	98.3878	7367.65	1863.12	1554.76	1198.35	52.2002	3907	12.7123	3894.28
PATH	S9	Tajikistan	2035	5585.01	2977.67	2238.69	98.3878	7367.65	2948.12	1943.45	1497.94	65.2503	4884.75	16.8974	4867.85
PATH	S10	Tajikistan	2035	5585.01	2977.67	2238.69	98.3878	7367.65	340.647	575.262	443.39	21.0106	1571.57	4.1255	1567.45
PATH	S11	Tajikistan	2035	5585.01	2977.67	2238.69	98.3878	7367.65	353.616	540.28	416.428	25.9261	1938.05	3.8895	1934.16
PATH	S12	Tajikistan	2035	5585.01	2977.67	2238.69	261.056	19502.1	340.647	575.262	443.39	55.7482	4158.61	-0.359232	4158.97
PATH	S13	Tajikistan	2035	5585.01	2977.67	2238.69	261.056	19502.1	353.616	540.28	416.428	68.7907	5131.54	-0.443276	5131.98
PATH	S14	Tajikistan	2035	5585.01	2977.67	2238.69	261.056	19502.1	1965.41	1295.64	998.627	115.421	8609.96	-0.743752	8610.71
PATH	S1	Tanzania	2035	105486	35123.2	26406.5	1160.54	83460.7	38768.4	15482.7	11933.5	519.821	37367.9	159.467	37208.4
PATH	S2	Tanzania	2035	105486	35123.2	26406.5	1160.54	83460.7	25520.7	12386.1	9546.77	415.857	29885.4	118.639	29766.7
PATH	S3	Tanzania	2035	105486	35123.2	26406.5	1160.54	83460.7	52862.7	17601.4	13233.1	581.582	41824.9	195.643	41629.2
PATH	S4	Tanzania	2035	105486	35123.2	26406.5	1160.54	83460.7	12760.3	6193.07	4773.38	207.929	14942.7	59.3194	14883.4
PATH	S5	Tanzania	2035	105486	35123.2	26406.5	1160.54	83460.7	19384.2	7741.34	5966.73	259.911	18683.9	79.7336	18604.2
PATH	S6	Tanzania	2035	105486	35123.2	26406.5	1160.54	83460.7	26431.3	8800.68	6616.57	290.791	20912.4	97.8216	20814.6
PATH	S7	Tanzania	2035	105486	35123.2	26406.5	1160.54	83460.7	79294	26402	19849.7	872.374	62737.3	293.465	62443.8
PATH	S8	Tanzania	2035	105486	35123.2	26406.5	1160.54	83460.7	38281	18579.2	14320.1	623.786	44828	177.958	44650.1
PATH	S9	Tanzania	2035	105486	35123.2	26406.5	1160.54	83460.7	58152.6	23224	17900.2	779.732	56051.8	239.201	55812.6
PATH	S10	Tanzania	2035	105486	35123.2	26406.5	1160.54	83460.7	8059.25	6874.31	5298.46	251.074	18027.4	55.7858	17971.7
PATH	S11	Tanzania	2035	105486	35123.2	26406.5	1160.54	83460.7	8366.08	6456.28	4976.25	309.814	22229.4	53.2126	22176.2
PATH	S12	Tanzania	2035	105486	35123.2	26406.5	3168.8	227197	8059.25	6874.31	5298.46	685.546	49066.4	-4.41755	49070.9
PATH	S13	Tanzania	2035	105486	35123.2	26406.5	3168.8	227197	8366.08	6456.28	4976.25	845.933	60545.8	-5.45105	60551.2
PATH	S14	Tanzania	2035	105486	35123.2	26406.5	3168.8	227197	38768.4	15482.7	11933.5	1419.35	101587	-9.14606	101596
PATH	S1	Timor-Leste	2035	1269.09	642.804	483.276	21.2395	1570.91	424.011	264.459	203.835	8.87906	656.512	2.33649	654.176
PATH	S2	Timor-Leste	2035	1269.09	642.804	483.276	21.2395	1570.91	269.487	211.567	163.068	7.10325	525.097	1.7558	523.341
PATH	S3	Timor-Leste	2035	1269.09	642.804	483.276	21.2395	1570.91	593.572	300.649	226.035	9.934	734.739	2.83864	731.9
PATH	S4	Timor-Leste	2035	1269.09	642.804	483.276	21.2395	1570.91	134.744	105.784	81.5341	3.55163	262.548	0.877901	261.67
PATH	S5	Timor-Leste	2035	1269.09	642.804	483.276	21.2395	1570.91	212.005	132.23	101.918	4.43953	328.256	1.16824	327.088
PATH	S6	Timor-Leste	2035	1269.09	642.804	483.276	21.2395	1570.91	296.786	150.324	113.018	4.967	367.369	1.41932	365.95
PATH	S7	Timor-Leste	2035	1269.09	642.804	483.276	21.2395	1570.91	890.357	450.973	339.053	14.901	1102.11	4.25796	1097.85
PATH	S8	Timor-Leste	2035	1269.09	642.804	483.276	21.2395	1570.91	404.231	317.351	244.602	10.6549	787.645	2.6337	785.011
PATH	S9	Timor-Leste	2035	1269.09	642.804	483.276	21.2395	1570.91	636.016	396.689	305.753	13.3186	984.769	3.50473	981.264
PATH	S10	Timor-Leste	2035	1269.09	642.804	483.276	21.2395	1570.91	75.4925	117.42	90.5028	4.28859	316.819	0.851774	315.967
PATH	S11	Timor-Leste	2035	1269.09	642.804	483.276	21.2395	1570.91	78.3666	110.28	84.9993	5.29192	390.693	0.803971	389.889
PATH	S12	Timor-Leste	2035	1269.09	642.804	483.276	27.1738	2008.09	75.4925	117.42	90.5028	5.48681	404.212	-0.0353561	404.248
PATH	S13	Timor-Leste	2035	1269.09	642.804	483.276	27.1738	2008.09	78.3666	110.28	84.9993	6.77048	498.78	-0.0436279	498.823
PATH	S14	Timor-Leste	2035	1269.09	642.804	483.276	27.1738	2008.09	424.011	264.459	203.835	11.3599	836.879	-0.0732011	836.952
PATH	S1	Togo	2035	11590.2	3753.41	2821.91	124.02	8045.41	4262.89	1653.56	1274.5	55.5172	3599.83	17.2303	3582.6
PATH	S2	Togo	2035	11590.2	3753.41	2821.91	124.02	8045.41	2811.15	1322.85	1019.6	44.4137	2878.89	12.8098	2866.08
PATH	S3	Togo	2035	11590.2	3753.41	2821.91	124.02	8045.41	5804.75	1879.83	1413.31	62.1133	4029.41	21.1534	4008.25
PATH	S4	Togo	2035	11590.2	3753.41	2821.91	124.02	8045.41	1405.58	661.423	509.8	22.2069	1439.44	6.40489	1433.04
PATH	S5	Togo	2035	11590.2	3753.41	2821.91	124.02	8045.41	2131.45	826.779	637.249	27.7586	1799.91	8.61513	1791.3
PATH	S6	Togo	2035	11590.2	3753.41	2821.91	124.02	8045.41	2902.37	939.917	706.653	31.0566	2014.7	10.5767	2004.13
PATH	S7	Togo	2035	11590.2	3753.41	2821.91	124.02	8045.41	8707.12	2819.75	2119.96	93.1699	6044.11	31.73	6012.38
PATH	S8	Togo	2035	11590.2	3753.41	2821.91	124.02	8045.41	4216.73	1984.27	1529.4	66.6206	4318.33	19.2147	4299.12
PATH	S9	Togo	2035	11590.2	3753.41	2821.91	124.02	8045.41	6394.33	2480.34	1911.75	83.2758	5399.74	25.8454	5373.9
PATH	S10	Togo	2035	11590.2	3753.41	2821.91	124.02	8045.41	892.681	734.179	565.877	26.8148	1736.4	6.00991	1730.39
PATH	S11	Togo	2035	11590.2	3753.41	2821.91	124.02	8045.41	926.666	689.533	531.466	33.0882	2140.97	5.73706	2135.23
PATH	S12	Togo	2035	11590.2	3753.41	2821.91	273.41	17684.8	892.681	734.179	565.877	59.1149	3814.38	-0.380926	3814.76
PATH	S13	Togo	2035	11590.2	3753.41	2821.91	273.41	17684.8	926.666	689.533	531.466	72.9451	4706.77	-0.470046	4707.24
PATH	S14	Togo	2035	11590.2	3753.41	2821.91	273.41	17684.8	4262.89	1653.56	1274.5	122.391	7897.27	-0.788668	7898.06
PATH	S1	Uganda	2035	87308	27955.1	21017.4	923.691	62378.2	30637.5	11743.6	9051.55	394.285	26614.7	122.959	26491.7
PATH	S2	Uganda	2035	87308	27955.1	21017.4	923.691	62378.2	20218	9394.91	7241.24	315.428	21284.8	91.3873	21193.4
PATH	S3	Uganda	2035	87308	27955.1	21017.4	923.691	62378.2	41696.1	13350.7	10037.4	441.131	29790.2	150.997	29639.2
PATH	S4	Uganda	2035	87308	27955.1	21017.4	923.691	62378.2	10109	4697.45	3620.62	157.714	10642.4	45.6936	10596.7
PATH	S5	Uganda	2035	87308	27955.1	21017.4	923.691	62378.2	15318.7	5871.82	4525.77	197.143	13307.3	61.4796	13245.9
PATH	S6	Uganda	2035	87308	27955.1	21017.4	923.691	62378.2	20848	6675.33	5018.68	220.566	14895.1	75.4986	14819.6
PATH	S7	Uganda	2035	87308	27955.1	21017.4	923.691	62378.2	62544.1	20026	15056	661.697	44685.4	226.496	44458.9
PATH	S8	Uganda	2035	87308	27955.1	21017.4	923.691	62378.2	30327	14092.4	10861.9	473.143	31927.1	137.081	31790.1
PATH	S9	Uganda	2035	87308	27955.1	21017.4	923.691	62378.2	45956.2	17615.5	13577.3	591.428	39922	184.439	39737.6
PATH	S10	Uganda	2035	87308	27955.1	21017.4	923.691	62378.2	6434.4	5214.17	4018.89	190.44	12838.3	42.8364	12795.5
PATH	S11	Uganda	2035	87308	27955.1	21017.4	923.691	62378.2	6679.36	4897.1	3774.5	234.994	15830	40.9045	15789.1
PATH	S12	Uganda	2035	87308	27955.1	21017.4	2326.6	156629	6434.4	5214.17	4018.89	479.681	32226.3	-3.09099	32229.4
PATH	S13	Uganda	2035	87308	27955.1	21017.4	2326.6	156629	6679.36	4897.1	3774.5	591.904	39765.8	-3.81414	39769.6
PATH	S14	Uganda	2035	87308	27955.1	21017.4	2326.6	156629	30637.5	11743.6	9051.55	993.128	66721.1	-6.39956	66727.5
PATH	S1	Ukraine	2035	8336.57	4444.68	3341.62	146.861	11129.2	3367.35	2219.82	1710.96	74.5292	5646.26	19.3003	5626.96
PATH	S2	Ukraine	2035	8336.57	4444.68	3341.62	146.861	11129.2	2128.07	1775.86	1368.76	59.6234	4516.09	14.52	4501.57
PATH	S3	Ukraine	2035	8336.57	4444.68	3341.62	146.861	11129.2	4733.32	2523.59	1897.3	83.3842	6318.93	23.4221	6295.51
PATH	S4	Ukraine	2035	8336.57	4444.68	3341.62	146.861	11129.2	1064.03	887.929	684.382	29.8117	2258.04	7.26001	2250.78
PATH	S5	Ukraine	2035	8336.57	4444.68	3341.62	146.861	11129.2	1683.68	1109.91	855.478	37.2646	2823.13	9.65013	2813.48
PATH	S6	Ukraine	2035	8336.57	4444.68	3341.62	146.861	11129.2	2366.66	1261.79	948.648	41.6921	3159.47	11.711	3147.75
PATH	S7	Ukraine	2035	8336.57	4444.68	3341.62	146.861	11129.2	7099.98	3785.38	2845.95	125.076	9478.4	35.1331	9443.26
PATH	S8	Ukraine	2035	8336.57	4444.68	3341.62	146.861	11129.2	3192.1	2663.79	2053.15	89.4351	6774.13	21.78	6752.35
PATH	S9	Ukraine	2035	8336.57	4444.68	3341.62	146.861	11129.2	5051.03	3329.73	2566.43	111.794	8469.39	28.9504	8440.44
PATH	S10	Ukraine	2035	8336.57	4444.68	3341.62	146.861	11129.2	583.633	985.601	759.664	35.9976	2724.89	7.06825	2717.82
PATH	S11	Ukraine	2035	8336.57	4444.68	3341.62	146.861	11129.2	605.852	925.666	713.468	44.4194	3360.33	6.66391	3353.67
PATH	S12	Ukraine	2035	8336.57	4444.68	3341.62	70.1957	5341.52	583.633	985.601	759.664	17.206	1298.94	-0.110872	1299.05
PATH	S13	Ukraine	2035	8336.57	4444.68	3341.62	70.1957	5341.52	605.852	925.666	713.468	21.2314	1602.83	-0.136811	1602.97
PATH	S14	Ukraine	2035	8336.57	4444.68	3341.62	70.1957	5341.52	3367.35	2219.82	1710.96	35.6231	2689.32	-0.229549	2689.55
PATH	S1	Uzbekistan	2035	12352.9	6586.01	4951.53	217.614	16140.5	4995.32	3293.01	2538.13	110.561	8197.88	28.6311	8169.25
PATH	S2	Uzbekistan	2035	12352.9	6586.01	4951.53	217.614	16140.5	3156.89	2634.41	2030.5	88.4486	6556.94	21.5398	6535.4
PATH	S3	Uzbekistan	2035	12352.9	6586.01	4951.53	217.614	16140.5	7021.67	3743.63	2814.56	123.697	9174.6	34.7456	9139.86
PATH	S4	Uzbekistan	2035	12352.9	6586.01	4951.53	217.614	16140.5	1578.45	1317.2	1015.25	44.2243	3278.47	10.7699	3267.7
PATH	S5	Uzbekistan	2035	12352.9	6586.01	4951.53	217.614	16140.5	2497.66	1646.5	1269.06	55.2804	4098.94	14.3155	4084.63
PATH	S6	Uzbekistan	2035	12352.9	6586.01	4951.53	217.614	16140.5	3510.83	1871.82	1407.28	61.8483	4587.3	17.3728	4569.93
PATH	S7	Uzbekistan	2035	12352.9	6586.01	4951.53	217.614	16140.5	10532.5	5615.45	4221.83	185.545	13761.9	52.1184	13709.8
PATH	S8	Uzbekistan	2035	12352.9	6586.01	4951.53	217.614	16140.5	4735.34	3951.61	3045.75	132.673	9835.41	32.3097	9803.1
PATH	S9	Uzbekistan	2035	12352.9	6586.01	4951.53	217.614	16140.5	7492.98	4939.51	3807.19	165.841	12296.8	42.9466	12253.9
PATH	S10	Uzbekistan	2035	12352.9	6586.01	4951.53	217.614	16140.5	865.793	1462.1	1126.93	53.4008	3956.23	10.4854	3945.75
PATH	S11	Uzbekistan	2035	12352.9	6586.01	4951.53	217.614	16140.5	898.755	1373.18	1058.4	65.8942	4878.76	9.88561	4868.87
PATH	S12	Uzbekistan	2035	12352.9	6586.01	4951.53	323.284	23947.7	865.793	1462.1	1126.93	79.3313	5861.22	-0.511198	5861.73
PATH	S13	Uzbekistan	2035	12352.9	6586.01	4951.53	323.284	23947.7	898.755	1373.18	1058.4	97.8912	7232.48	-0.630795	7233.11
PATH	S14	Uzbekistan	2035	12352.9	6586.01	4951.53	323.284	23947.7	4995.32	3293.01	2538.13	164.247	12135	-1.05838	12136.1
PATH	S1	Vietnam	2035	23708.5	15933.3	11979	526.466	42442.7	8632.21	7330.02	5649.7	246.101	19835.4	59.6862	19775.7
PATH	S2	Vietnam	2035	23708.5	15933.3	11979	526.466	42442.7	5289.27	5864.01	4519.76	196.881	15865.7	45.12	15820.6
PATH	S3	Vietnam	2035	23708.5	15933.3	11979	526.466	42442.7	12399.5	8333.07	6265.01	275.341	22197.4	72.088	22125.3
PATH	S4	Vietnam	2035	23708.5	15933.3	11979	526.466	42442.7	2644.63	2932.01	2259.88	98.4403	7932.85	22.56	7910.29
PATH	S5	Vietnam	2035	23708.5	15933.3	11979	526.466	42442.7	4316.11	3665.01	2824.85	123.05	9917.71	29.8431	9887.87
PATH	S6	Vietnam	2035	23708.5	15933.3	11979	526.466	42442.7	6199.74	4166.54	3132.51	137.67	11098.7	36.044	11062.7
PATH	S7	Vietnam	2035	23708.5	15933.3	11979	526.466	42442.7	18599.2	12499.6	9397.52	413.011	33296.1	108.132	33188
PATH	S8	Vietnam	2035	23708.5	15933.3	11979	526.466	42442.7	7933.9	8796.02	6779.64	295.321	23798.6	67.68	23730.9
PATH	S9	Vietnam	2035	23708.5	15933.3	11979	526.466	42442.7	12948.3	10995	8474.55	369.151	29753.1	89.5293	29663.6
PATH	S10	Vietnam	2035	23708.5	15933.3	11979	526.466	42442.7	1278.09	3254.53	2508.47	118.867	9573.97	22.2842	9551.68
PATH	S11	Vietnam	2035	23708.5	15933.3	11979	526.466	42442.7	1326.74	3056.62	2355.92	146.676	11807.2	20.9089	11786.3
PATH	S12	Vietnam	2035	23708.5	15933.3	11979	311.394	25161.7	1278.09	3254.53	2508.47	70.3073	5649.18	-0.453049	5649.63
PATH	S13	Vietnam	2035	23708.5	15933.3	11979	311.394	25161.7	1326.74	3056.62	2355.92	86.756	6970.83	-0.559042	6971.39
PATH	S14	Vietnam	2035	23708.5	15933.3	11979	311.394	25161.7	8632.21	7330.02	5649.7	145.564	11696	-0.937989	11697
PATH	S1	Yemen, Rep.	2035	32018.9	10562	7940.78	348.989	24069.6	10163.1	4019.15	3097.81	134.94	9302.76	41.5574	9261.21
PATH	S2	Yemen, Rep.	2035	32018.9	10562	7940.78	348.989	24069.6	6694.21	3215.32	2478.25	107.952	7439.88	30.9102	7408.97
PATH	S3	Yemen, Rep.	2035	32018.9	10562	7940.78	348.989	24069.6	13851.4	4569.14	3435.19	150.973	10412.5	50.9965	10361.5
PATH	S4	Yemen, Rep.	2035	32018.9	10562	7940.78	348.989	24069.6	3347.11	1607.66	1239.12	53.9762	3719.94	15.4551	3704.48
PATH	S5	Yemen, Rep.	2035	32018.9	10562	7940.78	348.989	24069.6	5081.53	2009.57	1548.9	67.4702	4651.38	20.7787	4630.6
PATH	S6	Yemen, Rep.	2035	32018.9	10562	7940.78	348.989	24069.6	6925.72	2284.57	1717.6	75.4865	5206.27	25.4983	5180.77
PATH	S7	Yemen, Rep.	2035	32018.9	10562	7940.78	348.989	24069.6	20777.1	6853.7	5152.79	226.459	15618.8	76.4948	15542.3
PATH	S8	Yemen, Rep.	2035	32018.9	10562	7940.78	348.989	24069.6	10041.3	4822.98	3717.37	161.929	11159.8	46.3652	11113.5
PATH	S9	Yemen, Rep.	2035	32018.9	10562	7940.78	348.989	24069.6	15244.6	6028.72	4646.71	202.411	13954.1	62.3361	13891.8
PATH	S10	Yemen, Rep.	2035	32018.9	10562	7940.78	348.989	24069.6	2117.99	1784.5	1375.43	65.1762	4487.69	14.5235	4473.16
PATH	S11	Yemen, Rep.	2035	32018.9	10562	7940.78	348.989	24069.6	2198.62	1675.98	1291.79	80.4245	5533.54	13.8571	5519.68
PATH	S12	Yemen, Rep.	2035	32018.9	10562	7940.78	1081.48	74336.8	2117.99	1784.5	1375.43	201.974	13860.5	-1.30149	13861.8
PATH	S13	Yemen, Rep.	2035	32018.9	10562	7940.78	1081.48	74336.8	2198.62	1675.98	1291.79	249.226	17103.3	-1.60597	17104.9
PATH	S14	Yemen, Rep.	2035	32018.9	10562	7940.78	1081.48	74336.8	10163.1	4019.15	3097.81	418.165	28696.7	-2.69459	28699.4
PATH	S1	Zambia	2035	32198.7	10451.2	7857.47	345.327	23858.9	11915.8	4633.17	3571.07	155.556	10742.8	48.2317	10694.6
PATH	S2	Zambia	2035	32198.7	10451.2	7857.47	345.327	23858.9	7856.72	3706.54	2856.86	124.445	8591.51	35.8598	8555.65
PATH	S3	Zambia	2035	32198.7	10451.2	7857.47	345.327	23858.9	16227.5	5267.19	3960	174.038	12024.4	59.2101	11965.2
PATH	S4	Zambia	2035	32198.7	10451.2	7857.47	345.327	23858.9	3928.36	1853.27	1428.43	62.2224	4295.75	17.9299	4277.82
PATH	S5	Zambia	2035	32198.7	10451.2	7857.47	345.327	23858.9	5957.9	2316.59	1785.54	77.778	5371.4	24.1159	5347.28
PATH	S6	Zambia	2035	32198.7	10451.2	7857.47	345.327	23858.9	8113.73	2633.59	1980	87.0189	6012.21	29.6051	5982.6
PATH	S7	Zambia	2035	32198.7	10451.2	7857.47	345.327	23858.9	24341.2	7900.78	5940	261.057	18036.6	88.8152	17947.8
PATH	S8	Zambia	2035	32198.7	10451.2	7857.47	345.327	23858.9	11785.1	5559.81	4285.29	186.667	12887.3	53.7897	12833.5
PATH	S9	Zambia	2035	32198.7	10451.2	7857.47	345.327	23858.9	17873.7	6949.76	5356.61	233.334	16114.2	72.3475	16041.8
PATH	S10	Zambia	2035	32198.7	10451.2	7857.47	345.327	23858.9	2493.78	2057.13	1585.56	75.1335	5182.3	16.8273	5165.47
PATH	S11	Zambia	2035	32198.7	10451.2	7857.47	345.327	23858.9	2588.72	1932.03	1489.14	92.7114	6390.02	16.0623	6373.96
PATH	S12	Zambia	2035	32198.7	10451.2	7857.47	1099.58	75709.7	2493.78	2057.13	1585.56	239.239	16446.2	-1.54161	16447.8
PATH	S13	Zambia	2035	32198.7	10451.2	7857.47	1099.58	75709.7	2588.72	1932.03	1489.14	295.21	20293.9	-1.90228	20295.8
PATH	S14	Zambia	2035	32198.7	10451.2	7857.47	1099.58	75709.7	11915.8	4633.17	3571.07	495.318	34050.2	-3.19175	34053.4
PATH	S1	Zimbabwe	2035	18035.3	6714.14	5047.85	221.848	15129.6	6768.83	3040.29	2343.34	102.076	6958.58	29.9415	6928.64
PATH	S2	Zimbabwe	2035	18035.3	6714.14	5047.85	221.848	15129.6	4421.69	2432.23	1874.67	81.6606	5565.25	22.3377	5542.91
PATH	S3	Zimbabwe	2035	18035.3	6714.14	5047.85	221.848	15129.6	9284.25	3456.32	2598.55	114.204	7788.48	36.6351	7751.85
PATH	S4	Zimbabwe	2035	18035.3	6714.14	5047.85	221.848	15129.6	2210.85	1216.11	937.334	40.8303	2782.63	11.1688	2771.46
PATH	S5	Zimbabwe	2035	18035.3	6714.14	5047.85	221.848	15129.6	3384.42	1520.14	1171.67	51.0379	3479.29	14.9707	3464.32
PATH	S6	Zimbabwe	2035	18035.3	6714.14	5047.85	221.848	15129.6	4642.13	1728.16	1299.28	57.1018	3894.24	18.3175	3875.92
PATH	S7	Zimbabwe	2035	18035.3	6714.14	5047.85	221.848	15129.6	13926.4	5184.49	3897.83	171.305	11682.7	54.9526	11627.8
PATH	S8	Zimbabwe	2035	18035.3	6714.14	5047.85	221.848	15129.6	6632.54	3648.34	2812	122.491	8347.88	33.5065	8314.37
PATH	S9	Zimbabwe	2035	18035.3	6714.14	5047.85	221.848	15129.6	10153.2	4560.43	3515	153.114	10437.9	44.9122	10393
PATH	S10	Zimbabwe	2035	18035.3	6714.14	5047.85	221.848	15129.6	1362.29	1349.89	1040.44	49.3026	3357.13	10.5962	3346.54
PATH	S11	Zimbabwe	2035	18035.3	6714.14	5047.85	221.848	15129.6	1414.15	1267.8	977.171	60.8371	4139.55	10.0773	4129.47
PATH	S12	Zimbabwe	2035	18035.3	6714.14	5047.85	567.238	38571.6	1362.29	1349.89	1040.44	126.061	8555.87	-0.812314	8556.68
PATH	S13	Zimbabwe	2035	18035.3	6714.14	5047.85	567.238	38571.6	1414.15	1267.8	977.171	155.553	10557.6	-1.00236	10558.6
PATH	S14	Zimbabwe	2035	18035.3	6714.14	5047.85	567.238	38571.6	6768.83	3040.29	2343.34	260.995	17714	-1.68181	17715.7
UA	S1	Afghanistan	2035	28764	NA	14693	647	43951	8224	NA	5506	241	16389	49	16340
UA	S2	Afghanistan	2035	28764	NA	14693	647	43951	5110	NA	4383	191	12980	37	12943
UA	S3	Afghanistan	2035	28764	NA	14693	647	43951	12476	NA	6373	281	19063	61	19002
UA	S4	Afghanistan	2035	28764	NA	14693	647	43951	2556	NA	2191	96	6490	18	6472
UA	S5	Afghanistan	2035	28764	NA	14693	647	43951	4112	NA	2753	121	8194	24	8170
UA	S6	Afghanistan	2035	28764	NA	14693	647	43951	6239	NA	3186	140	9532	31	9501
UA	S7	Afghanistan	2035	28764	NA	14693	647	43951	18715	NA	9559	421	28595	92	28503
UA	S8	Afghanistan	2035	28764	NA	14693	647	43951	7666	NA	6574	287	19469	55	19415
UA	S9	Afghanistan	2035	28764	NA	14693	647	43951	12335	NA	8260	362	24583	73	24510
UA	S10	Afghanistan	2035	28764	NA	14693	647	43951	1916	NA	2213	105	7102	17	7084
UA	S11	Afghanistan	2035	28764	NA	14693	647	43951	2208	NA	2078	129	8759	17	8742
UA	S12	Afghanistan	2035	28764	NA	14693	2277	154314	1916	NA	2213	369	24949	17	24931
UA	S13	Afghanistan	2035	28764	NA	14693	2277	154314	2208	NA	2078	455	30781	17	30764
UA	S14	Afghanistan	2035	28764	NA	14693	2277	154314	8224	NA	5506	850	57551	49	57502
UA	S1	Angola	2035	43456	NA	22213	978	64421	14082	NA	9431	414	27207	84	27123
UA	S2	Angola	2035	43456	NA	22213	978	64421	8759	NA	7509	328	21547	63	21485
UA	S3	Angola	2035	43456	NA	22213	978	64421	21348	NA	10912	480	31647	105	31542
UA	S4	Angola	2035	43456	NA	22213	978	64421	4379	NA	3755	164	10774	31	10742
UA	S5	Angola	2035	43456	NA	22213	978	64421	7041	NA	4716	207	13603	42	13562
UA	S6	Angola	2035	43456	NA	22213	978	64421	10674	NA	5456	240	15824	53	15771
UA	S7	Angola	2035	43456	NA	22213	978	64421	32022	NA	16368	721	47471	158	47313
UA	S8	Angola	2035	43456	NA	22213	978	64421	13138	NA	11264	492	32321	94	32227
UA	S9	Angola	2035	43456	NA	22213	978	64421	21123	NA	14147	620	40810	126	40685
UA	S10	Angola	2035	43456	NA	22213	978	64421	3286	NA	3793	180	11790	30	11760
UA	S11	Angola	2035	43456	NA	22213	978	64421	3787	NA	3562	222	14540	29	14511
UA	S12	Angola	2035	43456	NA	22213	1555	102286	3286	NA	3793	286	18725	30	18695
UA	S13	Angola	2035	43456	NA	22213	1555	102286	3787	NA	3562	353	23098	29	23069
UA	S14	Angola	2035	43456	NA	22213	1555	102286	14082	NA	9431	657	43203	84	43119
UA	S1	Armenia	2035	744	NA	379	17	1268	282	NA	188	8	627	2	625
UA	S2	Armenia	2035	744	NA	379	17	1268	174	NA	150	7	496	1	495
UA	S3	Armenia	2035	744	NA	379	17	1268	428	NA	218	10	729	2	727
UA	S4	Armenia	2035	744	NA	379	17	1268	87	NA	75	3	248	1	248
UA	S5	Armenia	2035	744	NA	379	17	1268	141	NA	94	4	313	1	313
UA	S6	Armenia	2035	744	NA	379	17	1268	214	NA	109	5	365	1	363
UA	S7	Armenia	2035	744	NA	379	17	1268	642	NA	327	14	1094	3	1090
UA	S8	Armenia	2035	744	NA	379	17	1268	262	NA	225	10	745	2	743
UA	S9	Armenia	2035	744	NA	379	17	1268	422	NA	283	12	940	3	938
UA	S10	Armenia	2035	744	NA	379	17	1268	65	NA	76	4	272	1	271
UA	S11	Armenia	2035	744	NA	379	17	1268	75	NA	71	4	335	1	334
UA	S12	Armenia	2035	744	NA	379	7	509	65	NA	76	1	109	1	108
UA	S13	Armenia	2035	744	NA	379	7	509	75	NA	71	2	134	1	134
UA	S14	Armenia	2035	744	NA	379	7	509	282	NA	188	3	252	2	250
UA	S1	Azerbaijan	2035	3493	NA	1783	78	5702	1182	NA	791	35	2520	7	2513
UA	S2	Azerbaijan	2035	3493	NA	1783	78	5702	734	NA	629	27	1995	5	1990
UA	S3	Azerbaijan	2035	3493	NA	1783	78	5702	1795	NA	916	40	2931	9	2922
UA	S4	Azerbaijan	2035	3493	NA	1783	78	5702	367	NA	315	14	998	3	995
UA	S5	Azerbaijan	2035	3493	NA	1783	78	5702	591	NA	396	17	1260	4	1256
UA	S6	Azerbaijan	2035	3493	NA	1783	78	5702	898	NA	458	20	1465	4	1461
UA	S7	Azerbaijan	2035	3493	NA	1783	78	5702	2693	NA	1374	61	4396	13	4383
UA	S8	Azerbaijan	2035	3493	NA	1783	78	5702	1101	NA	944	41	2993	8	2985
UA	S9	Azerbaijan	2035	3493	NA	1783	78	5702	1773	NA	1187	52	3779	11	3769
UA	S10	Azerbaijan	2035	3493	NA	1783	78	5702	275	NA	318	15	1092	2	1089
UA	S11	Azerbaijan	2035	3493	NA	1783	78	5702	317	NA	298	19	1347	2	1344
UA	S12	Azerbaijan	2035	3493	NA	1783	140	10132	275	NA	318	27	1941	2	1938
UA	S13	Azerbaijan	2035	3493	NA	1783	140	10132	317	NA	298	33	2394	2	2392
UA	S14	Azerbaijan	2035	3493	NA	1783	140	10132	1182	NA	791	62	4477	7	4470
UA	S1	Bangladesh	2035	62485	NA	31881	1404	106721	18887	NA	12640	554	42126	112	42013
UA	S2	Bangladesh	2035	62485	NA	31881	1404	106721	11721	NA	10054	439	33362	84	33278
UA	S3	Bangladesh	2035	62485	NA	31881	1404	106721	28691	NA	14638	645	49001	141	48860
UA	S4	Bangladesh	2035	62485	NA	31881	1404	106721	5861	NA	5027	219	16681	42	16639
UA	S5	Bangladesh	2035	62485	NA	31881	1404	106721	9444	NA	6320	277	21063	56	21007
UA	S6	Bangladesh	2035	62485	NA	31881	1404	106721	14345	NA	7319	322	24501	70	24430
UA	S7	Bangladesh	2035	62485	NA	31881	1404	106721	43035	NA	21958	967	73502	211	73290
UA	S8	Bangladesh	2035	62485	NA	31881	1404	106721	17583	NA	15080	658	50043	126	49917
UA	S9	Bangladesh	2035	62485	NA	31881	1404	106721	28330	NA	18961	831	63188	168	63020
UA	S10	Bangladesh	2035	62485	NA	31881	1404	106721	4389	NA	5072	240	18254	40	18214
UA	S11	Bangladesh	2035	62485	NA	31881	1404	106721	5059	NA	4762	296	22514	39	22475
UA	S12	Bangladesh	2035	62485	NA	31881	1696	128844	4389	NA	5072	290	22041	40	22001
UA	S13	Bangladesh	2035	62485	NA	31881	1696	128844	5059	NA	4762	358	27187	39	27148
UA	S14	Bangladesh	2035	62485	NA	31881	1696	128844	18887	NA	12640	669	50860	112	50748
UA	S1	Benin	2035	13769	NA	7040	310	19977	4534	NA	3037	133	8572	27	8545
UA	S2	Benin	2035	13769	NA	7040	310	19977	2821	NA	2418	106	6789	20	6768
UA	S3	Benin	2035	13769	NA	7040	310	19977	6873	NA	3513	155	9970	34	9937
UA	S4	Benin	2035	13769	NA	7040	310	19977	1411	NA	1209	53	3394	10	3384
UA	S5	Benin	2035	13769	NA	7040	310	19977	2268	NA	1518	67	4286	13	4272
UA	S6	Benin	2035	13769	NA	7040	310	19977	3436	NA	1757	77	4985	17	4968
UA	S7	Benin	2035	13769	NA	7040	310	19977	10308	NA	5270	232	14956	51	14905
UA	S8	Benin	2035	13769	NA	7040	310	19977	4232	NA	3627	158	10183	30	10153
UA	S9	Benin	2035	13769	NA	7040	310	19977	6802	NA	4555	200	12857	40	12817
UA	S10	Benin	2035	13769	NA	7040	310	19977	1058	NA	1222	58	3714	10	3705
UA	S11	Benin	2035	13769	NA	7040	310	19977	1220	NA	1147	71	4581	9	4572
UA	S12	Benin	2035	13769	NA	7040	669	43022	1058	NA	1222	125	8003	10	7993
UA	S13	Benin	2035	13769	NA	7040	669	43022	1220	NA	1147	154	9872	9	9863
UA	S14	Benin	2035	13769	NA	7040	669	43022	4534	NA	3037	287	18462	27	18435
UA	S1	Bhutan	2035	221	NA	113	5	365	80	NA	54	2	174	0	174
UA	S2	Bhutan	2035	221	NA	113	5	365	50	NA	43	2	138	0	138
UA	S3	Bhutan	2035	221	NA	113	5	365	123	NA	62	3	203	1	202
UA	S4	Bhutan	2035	221	NA	113	5	365	25	NA	21	1	69	0	69
UA	S5	Bhutan	2035	221	NA	113	5	365	40	NA	27	1	87	0	87
UA	S6	Bhutan	2035	221	NA	113	5	365	61	NA	31	1	101	0	101
UA	S7	Bhutan	2035	221	NA	113	5	365	183	NA	94	4	304	1	303
UA	S8	Bhutan	2035	221	NA	113	5	365	75	NA	64	3	207	1	206
UA	S9	Bhutan	2035	221	NA	113	5	365	121	NA	81	4	261	1	261
UA	S10	Bhutan	2035	221	NA	113	5	365	18	NA	22	1	76	0	75
UA	S11	Bhutan	2035	221	NA	113	5	365	22	NA	20	1	93	0	93
UA	S12	Bhutan	2035	221	NA	113	7	487	18	NA	22	1	101	0	100
UA	S13	Bhutan	2035	221	NA	113	7	487	22	NA	20	2	124	0	124
UA	S14	Bhutan	2035	221	NA	113	7	487	80	NA	54	3	232	0	232
UA	S1	Bolivia (Plurinational State of)	2035	5912	NA	3017	133	9741	1996	NA	1335	59	4292	12	4280
UA	S2	Bolivia (Plurinational State of)	2035	5912	NA	3017	133	9741	1239	NA	1062	46	3399	9	3390
UA	S3	Bolivia (Plurinational State of)	2035	5912	NA	3017	133	9741	3030	NA	1546	68	4992	15	4977
UA	S4	Bolivia (Plurinational State of)	2035	5912	NA	3017	133	9741	620	NA	531	23	1699	4	1695
UA	S5	Bolivia (Plurinational State of)	2035	5912	NA	3017	133	9741	997	NA	668	29	2146	6	2140
UA	S6	Bolivia (Plurinational State of)	2035	5912	NA	3017	133	9741	1515	NA	773	34	2496	7	2489
UA	S7	Bolivia (Plurinational State of)	2035	5912	NA	3017	133	9741	4544	NA	2320	102	7488	22	7466
UA	S8	Bolivia (Plurinational State of)	2035	5912	NA	3017	133	9741	1858	NA	1594	70	5098	13	5085
UA	S9	Bolivia (Plurinational State of)	2035	5912	NA	3017	133	9741	2993	NA	2003	88	6438	18	6420
UA	S10	Bolivia (Plurinational State of)	2035	5912	NA	3017	133	9741	464	NA	536	25	1860	4	1856
UA	S11	Bolivia (Plurinational State of)	2035	5912	NA	3017	133	9741	535	NA	503	31	2294	4	2290
UA	S12	Bolivia (Plurinational State of)	2035	5912	NA	3017	185	13553	464	NA	536	35	2588	4	2584
UA	S13	Bolivia (Plurinational State of)	2035	5912	NA	3017	185	13553	535	NA	503	44	3193	4	3189
UA	S14	Bolivia (Plurinational State of)	2035	5912	NA	3017	185	13553	1996	NA	1335	82	5972	12	5960
UA	S1	Burkina Faso	2035	26519	NA	13544	596	39380	8735	NA	5848	256	16921	52	16869
UA	S2	Burkina Faso	2035	26519	NA	13544	596	39380	5427	NA	4654	203	13401	39	13362
UA	S3	Burkina Faso	2035	26519	NA	13544	596	39380	13254	NA	6769	298	19682	65	19617
UA	S4	Burkina Faso	2035	26519	NA	13544	596	39380	2714	NA	2327	102	6701	19	6681
UA	S5	Burkina Faso	2035	26519	NA	13544	596	39380	4367	NA	2924	128	8460	26	8434
UA	S6	Burkina Faso	2035	26519	NA	13544	596	39380	6627	NA	3385	149	9841	33	9808
UA	S7	Burkina Faso	2035	26519	NA	13544	596	39380	19881	NA	10154	447	29523	98	29425
UA	S8	Burkina Faso	2035	26519	NA	13544	596	39380	8141	NA	6981	305	20102	58	20043
UA	S9	Burkina Faso	2035	26519	NA	13544	596	39380	13102	NA	8772	385	25381	78	25303
UA	S10	Burkina Faso	2035	26519	NA	13544	596	39380	2034	NA	2350	111	7333	18	7314
UA	S11	Burkina Faso	2035	26519	NA	13544	596	39380	2345	NA	2206	137	9043	18	9025
UA	S12	Burkina Faso	2035	26519	NA	13544	1997	131532	2034	NA	2350	373	24505	18	24486
UA	S13	Burkina Faso	2035	26519	NA	13544	1997	131532	2345	NA	2206	460	30233	18	30215
UA	S14	Burkina Faso	2035	26519	NA	13544	1997	131532	8735	NA	5848	858	56525	52	56473
UA	S1	Burundi	2035	14841	NA	7586	334	21374	4321	NA	2893	127	8109	26	8084
UA	S2	Burundi	2035	14841	NA	7586	334	21374	2687	NA	2304	101	6422	19	6403
UA	S3	Burundi	2035	14841	NA	7586	334	21374	6549	NA	3348	147	9433	32	9400
UA	S4	Burundi	2035	14841	NA	7586	334	21374	1343	NA	1152	50	3211	10	3202
UA	S5	Burundi	2035	14841	NA	7586	334	21374	2160	NA	1447	63	4055	13	4042
UA	S6	Burundi	2035	14841	NA	7586	334	21374	3275	NA	1674	74	4716	16	4700
UA	S7	Burundi	2035	14841	NA	7586	334	21374	9824	NA	5022	221	14149	48	14101
UA	S8	Burundi	2035	14841	NA	7586	334	21374	4030	NA	3456	151	9634	29	9605
UA	S9	Burundi	2035	14841	NA	7586	334	21374	6481	NA	4340	190	12164	39	12125
UA	S10	Burundi	2035	14841	NA	7586	334	21374	1008	NA	1164	55	3514	9	3505
UA	S11	Burundi	2035	14841	NA	7586	334	21374	1162	NA	1093	68	4334	9	4325
UA	S12	Burundi	2035	14841	NA	7586	804	51367	1008	NA	1164	133	8449	9	8440
UA	S13	Burundi	2035	14841	NA	7586	804	51367	1162	NA	1093	164	10424	9	10415
UA	S14	Burundi	2035	14841	NA	7586	804	51367	4321	NA	2893	305	19492	26	19466
UA	S1	Cambodia	2035	8199	NA	4182	184	13372	2779	NA	1860	82	5921	17	5905
UA	S2	Cambodia	2035	8199	NA	4182	184	13372	1724	NA	1479	65	4690	12	4677
UA	S3	Cambodia	2035	8199	NA	4182	184	13372	4223	NA	2154	95	6888	21	6867
UA	S4	Cambodia	2035	8199	NA	4182	184	13372	862	NA	739	32	2345	6	2339
UA	S5	Cambodia	2035	8199	NA	4182	184	13372	1389	NA	930	41	2961	8	2952
UA	S6	Cambodia	2035	8199	NA	4182	184	13372	2111	NA	1077	47	3444	10	3434
UA	S7	Cambodia	2035	8199	NA	4182	184	13372	6334	NA	3231	142	10332	31	10301
UA	S8	Cambodia	2035	8199	NA	4182	184	13372	2586	NA	2218	97	7035	18	7016
UA	S9	Cambodia	2035	8199	NA	4182	184	13372	4168	NA	2790	122	8882	25	8857
UA	S10	Cambodia	2035	8199	NA	4182	184	13372	645	NA	746	35	2566	6	2560
UA	S11	Cambodia	2035	8199	NA	4182	184	13372	744	NA	700	44	3165	6	3159
UA	S12	Cambodia	2035	8199	NA	4182	244	17724	645	NA	746	47	3402	6	3396
UA	S13	Cambodia	2035	8199	NA	4182	244	17724	744	NA	700	58	4196	6	4190
UA	S14	Cambodia	2035	8199	NA	4182	244	17724	2779	NA	1860	108	7849	17	7833
UA	S1	Cameroon	2035	28417	NA	14521	639	42131	9412	NA	6303	276	18193	56	18137
UA	S2	Cameroon	2035	28417	NA	14521	639	42131	5852	NA	5018	219	14409	42	14367
UA	S3	Cameroon	2035	28417	NA	14521	639	42131	14274	NA	7294	321	21162	70	21092
UA	S4	Cameroon	2035	28417	NA	14521	639	42131	2926	NA	2509	110	7204	21	7184
UA	S5	Cameroon	2035	28417	NA	14521	639	42131	4706	NA	3152	138	9097	28	9069
UA	S6	Cameroon	2035	28417	NA	14521	639	42131	7137	NA	3647	161	10581	35	10546
UA	S7	Cameroon	2035	28417	NA	14521	639	42131	21411	NA	10941	482	31743	105	31638
UA	S8	Cameroon	2035	28417	NA	14521	639	42131	8779	NA	7526	329	21613	63	21551
UA	S9	Cameroon	2035	28417	NA	14521	639	42131	14118	NA	9455	415	27290	84	27206
UA	S10	Cameroon	2035	28417	NA	14521	639	42131	2195	NA	2534	120	7884	20	7864
UA	S11	Cameroon	2035	28417	NA	14521	639	42131	2529	NA	2380	148	9723	19	9704
UA	S12	Cameroon	2035	28417	NA	14521	1261	82954	2195	NA	2534	237	15529	20	15509
UA	S13	Cameroon	2035	28417	NA	14521	1261	82954	2529	NA	2380	292	19157	19	19138
UA	S14	Cameroon	2035	28417	NA	14521	1261	82954	9412	NA	6303	545	35826	56	35770
UA	S1	Central African Republic	2035	4897	NA	2505	110	6859	1451	NA	972	43	2647	9	2638
UA	S2	Central African Republic	2035	4897	NA	2505	110	6859	904	NA	774	34	2096	6	2090
UA	S3	Central African Republic	2035	4897	NA	2505	110	6859	2199	NA	1124	50	3079	11	3068
UA	S4	Central African Republic	2035	4897	NA	2505	110	6859	452	NA	387	17	1048	3	1045
UA	S5	Central African Republic	2035	4897	NA	2505	110	6859	726	NA	486	21	1323	4	1319
UA	S6	Central African Republic	2035	4897	NA	2505	110	6859	1099	NA	562	25	1539	5	1534
UA	S7	Central African Republic	2035	4897	NA	2505	110	6859	3297	NA	1687	74	4618	16	4602
UA	S8	Central African Republic	2035	4897	NA	2505	110	6859	1354	NA	1162	51	3144	10	3135
UA	S9	Central African Republic	2035	4897	NA	2505	110	6859	2177	NA	1458	64	3970	13	3957
UA	S10	Central African Republic	2035	4897	NA	2505	110	6859	339	NA	391	19	1147	3	1144
UA	S11	Central African Republic	2035	4897	NA	2505	110	6859	391	NA	367	23	1414	3	1411
UA	S12	Central African Republic	2035	4897	NA	2505	543	33682	339	NA	391	91	5636	3	5633
UA	S13	Central African Republic	2035	4897	NA	2505	543	33682	391	NA	367	113	6954	3	6951
UA	S14	Central African Republic	2035	4897	NA	2505	543	33682	1451	NA	972	210	13001	9	12992
UA	S1	Chad	2035	20767	NA	10623	468	27730	6001	NA	4020	176	10435	36	10399
UA	S2	Chad	2035	20767	NA	10623	468	27730	3736	NA	3202	140	8264	27	8238
UA	S3	Chad	2035	20767	NA	10623	468	27730	9089	NA	4650	205	12137	45	12093
UA	S4	Chad	2035	20767	NA	10623	468	27730	1868	NA	1601	70	4132	13	4119
UA	S5	Chad	2035	20767	NA	10623	468	27730	3001	NA	2010	88	5217	18	5200
UA	S6	Chad	2035	20767	NA	10623	468	27730	4545	NA	2325	102	6069	22	6046
UA	S7	Chad	2035	20767	NA	10623	468	27730	13634	NA	6975	307	18206	67	18139
UA	S8	Chad	2035	20767	NA	10623	468	27730	5603	NA	4804	210	12396	40	12356
UA	S9	Chad	2035	20767	NA	10623	468	27730	9002	NA	6030	264	15652	53	15599
UA	S10	Chad	2035	20767	NA	10623	468	27730	1402	NA	1619	77	4522	13	4509
UA	S11	Chad	2035	20767	NA	10623	468	27730	1616	NA	1520	95	5576	12	5564
UA	S12	Chad	2035	20767	NA	10623	1786	105572	1402	NA	1619	293	17226	13	17213
UA	S13	Chad	2035	20767	NA	10623	1786	105572	1616	NA	1520	361	21253	12	21241
UA	S14	Chad	2035	20767	NA	10623	1786	105572	6001	NA	4020	673	39734	36	39698
UA	S1	Comoros	2035	856	NA	437	19	1276	280	NA	188	8	545	2	543
UA	S2	Comoros	2035	856	NA	437	19	1276	175	NA	149	7	432	1	430
UA	S3	Comoros	2035	856	NA	437	19	1276	425	NA	217	10	634	2	632
UA	S4	Comoros	2035	856	NA	437	19	1276	87	NA	75	3	216	1	215
UA	S5	Comoros	2035	856	NA	437	19	1276	140	NA	94	4	272	1	272
UA	S6	Comoros	2035	856	NA	437	19	1276	212	NA	109	5	317	1	316
UA	S7	Comoros	2035	856	NA	437	19	1276	638	NA	326	14	951	3	948
UA	S8	Comoros	2035	856	NA	437	19	1276	262	NA	224	10	647	2	646
UA	S9	Comoros	2035	856	NA	437	19	1276	420	NA	282	12	817	2	815
UA	S10	Comoros	2035	856	NA	437	19	1276	65	NA	76	4	236	1	236
UA	S11	Comoros	2035	856	NA	437	19	1276	75	NA	71	4	291	1	291
UA	S12	Comoros	2035	856	NA	437	16	1052	65	NA	76	3	195	1	194
UA	S13	Comoros	2035	856	NA	437	16	1052	75	NA	71	4	240	1	239
UA	S14	Comoros	2035	856	NA	437	16	1052	280	NA	188	7	449	2	447
UA	S1	Congo	2035	6483	NA	3310	146	10194	2179	NA	1458	64	4469	13	4456
UA	S2	Congo	2035	6483	NA	3310	146	10194	1353	NA	1161	51	3540	10	3530
UA	S3	Congo	2035	6483	NA	3310	146	10194	3306	NA	1688	74	5199	16	5183
UA	S4	Congo	2035	6483	NA	3310	146	10194	677	NA	580	25	1770	5	1765
UA	S5	Congo	2035	6483	NA	3310	146	10194	1089	NA	729	32	2235	6	2228
UA	S6	Congo	2035	6483	NA	3310	146	10194	1653	NA	844	37	2599	8	2591
UA	S7	Congo	2035	6483	NA	3310	146	10194	4960	NA	2532	112	7798	24	7774
UA	S8	Congo	2035	6483	NA	3310	146	10194	2030	NA	1741	76	5309	15	5295
UA	S9	Congo	2035	6483	NA	3310	146	10194	3267	NA	2188	96	6704	19	6685
UA	S10	Congo	2035	6483	NA	3310	146	10194	507	NA	586	28	1937	5	1932
UA	S11	Congo	2035	6483	NA	3310	146	10194	585	NA	550	34	2389	4	2384
UA	S12	Congo	2035	6483	NA	3310	144	10102	507	NA	586	28	1919	5	1915
UA	S13	Congo	2035	6483	NA	3310	144	10102	585	NA	550	34	2367	4	2363
UA	S14	Congo	2035	6483	NA	3310	144	10102	2179	NA	1458	63	4429	13	4416
UA	S1	Cote d'Ivoire	2035	27577	NA	14090	620	37567	8994	NA	6022	264	15975	53	15921
UA	S2	Cote d'Ivoire	2035	27577	NA	14090	620	37567	5591	NA	4794	209	12652	40	12612
UA	S3	Cote d'Ivoire	2035	27577	NA	14090	620	37567	13640	NA	6969	307	18582	67	18514
UA	S4	Cote d'Ivoire	2035	27577	NA	14090	620	37567	2796	NA	2397	105	6326	20	6306
UA	S5	Cote d'Ivoire	2035	27577	NA	14090	620	37567	4497	NA	3011	132	7987	27	7961
UA	S6	Cote d'Ivoire	2035	27577	NA	14090	620	37567	6820	NA	3485	153	9291	34	9257
UA	S7	Cote d'Ivoire	2035	27577	NA	14090	620	37567	20460	NA	10454	460	27872	101	27772
UA	S8	Cote d'Ivoire	2035	27577	NA	14090	620	37567	8387	NA	7191	314	18979	60	18919
UA	S9	Cote d'Ivoire	2035	27577	NA	14090	620	37567	13490	NA	9034	396	23962	80	23882
UA	S10	Cote d'Ivoire	2035	27577	NA	14090	620	37567	2097	NA	2421	115	6923	19	6904
UA	S11	Cote d'Ivoire	2035	27577	NA	14090	620	37567	2417	NA	2273	142	8538	19	8519
UA	S12	Cote d'Ivoire	2035	27577	NA	14090	1427	86214	2097	NA	2421	264	15896	19	15877
UA	S13	Cote d'Ivoire	2035	27577	NA	14090	1427	86214	2417	NA	2273	325	19610	19	19591
UA	S14	Cote d'Ivoire	2035	27577	NA	14090	1427	86214	8994	NA	6022	607	36667	53	36613
UA	S1	Cuba	2035	1988	NA	1014	45	3626	748	NA	500	22	1782	4	1778
UA	S2	Cuba	2035	1988	NA	1014	45	3626	464	NA	398	17	1412	3	1408
UA	S3	Cuba	2035	1988	NA	1014	45	3626	1137	NA	580	26	2073	6	2068
UA	S4	Cuba	2035	1988	NA	1014	45	3626	232	NA	199	9	706	2	704
UA	S5	Cuba	2035	1988	NA	1014	45	3626	374	NA	250	11	891	2	889
UA	S6	Cuba	2035	1988	NA	1014	45	3626	568	NA	290	13	1037	3	1034
UA	S7	Cuba	2035	1988	NA	1014	45	3626	1705	NA	870	38	3110	8	3102
UA	S8	Cuba	2035	1988	NA	1014	45	3626	696	NA	597	26	2117	5	2112
UA	S9	Cuba	2035	1988	NA	1014	45	3626	1122	NA	751	33	2674	7	2667
UA	S10	Cuba	2035	1988	NA	1014	45	3626	173	NA	201	10	772	2	771
UA	S11	Cuba	2035	1988	NA	1014	45	3626	200	NA	188	12	953	2	951
UA	S12	Cuba	2035	1988	NA	1014	14	1117	173	NA	201	3	238	2	236
UA	S13	Cuba	2035	1988	NA	1014	14	1117	200	NA	188	4	293	2	291
UA	S14	Cuba	2035	1988	NA	1014	14	1117	748	NA	500	7	549	4	544
UA	S1	Dem. People's Republic of Korea	2035	7688	NA	3921	173	12672	2884	NA	1930	85	6212	17	6194
UA	S2	Dem. People's Republic of Korea	2035	7688	NA	3921	173	12672	1789	NA	1535	67	4919	13	4907
UA	S3	Dem. People's Republic of Korea	2035	7688	NA	3921	173	12672	4383	NA	2236	98	7225	22	7204
UA	S4	Dem. People's Republic of Korea	2035	7688	NA	3921	173	12672	895	NA	767	34	2460	6	2453
UA	S5	Dem. People's Republic of Korea	2035	7688	NA	3921	173	12672	1442	NA	965	42	3106	9	3097
UA	S6	Dem. People's Republic of Korea	2035	7688	NA	3921	173	12672	2191	NA	1118	49	3613	11	3602
UA	S7	Dem. People's Republic of Korea	2035	7688	NA	3921	173	12672	6575	NA	3353	148	10838	32	10806
UA	S8	Dem. People's Republic of Korea	2035	7688	NA	3921	173	12672	2684	NA	2302	101	7379	19	7360
UA	S9	Dem. People's Republic of Korea	2035	7688	NA	3921	173	12672	4326	NA	2895	127	9317	26	9292
UA	S10	Dem. People's Republic of Korea	2035	7688	NA	3921	173	12672	670	NA	774	37	2692	6	2686
UA	S11	Dem. People's Republic of Korea	2035	7688	NA	3921	173	12672	772	NA	727	45	3320	6	3314
UA	S12	Dem. People's Republic of Korea	2035	7688	NA	3921	140	10316	670	NA	774	30	2191	6	2185
UA	S13	Dem. People's Republic of Korea	2035	7688	NA	3921	140	10316	772	NA	727	37	2702	6	2696
UA	S14	Dem. People's Republic of Korea	2035	7688	NA	3921	140	10316	2884	NA	1930	69	5056	17	5039
UA	S1	Democratic Republic of the Congo	2035	112749	NA	57623	2537	168544	37522	NA	25128	1102	73112	223	72889
UA	S2	Democratic Republic of the Congo	2035	112749	NA	57623	2537	168544	23333	NA	20006	874	57904	167	57737
UA	S3	Democratic Republic of the Congo	2035	112749	NA	57623	2537	168544	56890	NA	29076	1280	85044	280	84764
UA	S4	Democratic Republic of the Congo	2035	112749	NA	57623	2537	168544	11667	NA	10003	437	28952	83	28868
UA	S5	Democratic Republic of the Congo	2035	112749	NA	57623	2537	168544	18761	NA	12564	551	36556	111	36444
UA	S6	Democratic Republic of the Congo	2035	112749	NA	57623	2537	168544	28445	NA	14538	640	42522	140	42382
UA	S7	Democratic Republic of the Congo	2035	112749	NA	57623	2537	168544	85336	NA	43613	1920	127566	420	127146
UA	S8	Democratic Republic of the Congo	2035	112749	NA	57623	2537	168544	35000	NA	30009	1310	86855	250	86605
UA	S9	Democratic Republic of the Congo	2035	112749	NA	57623	2537	168544	56283	NA	37692	1653	109668	334	109333
UA	S10	Democratic Republic of the Congo	2035	112749	NA	57623	2537	168544	8752	NA	10106	479	31682	79	31603
UA	S11	Democratic Republic of the Congo	2035	112749	NA	57623	2537	168544	10087	NA	9489	591	39074	78	38996
UA	S12	Democratic Republic of the Congo	2035	112749	NA	57623	5784	383551	8752	NA	10106	1091	72130	79	72050
UA	S13	Democratic Republic of the Congo	2035	112749	NA	57623	5784	383551	10087	NA	9489	1347	88984	78	88907
UA	S14	Democratic Republic of the Congo	2035	112749	NA	57623	5784	383551	37522	NA	25128	2512	166401	223	166178
UA	S1	Djibouti	2035	529	NA	270	12	776	165	NA	111	5	317	1	316
UA	S2	Djibouti	2035	529	NA	270	12	776	103	NA	88	4	251	1	250
UA	S3	Djibouti	2035	529	NA	270	12	776	251	NA	128	6	368	1	367
UA	S4	Djibouti	2035	529	NA	270	12	776	52	NA	44	2	125	0	125
UA	S5	Djibouti	2035	529	NA	270	12	776	83	NA	55	2	158	0	158
UA	S6	Djibouti	2035	529	NA	270	12	776	126	NA	64	3	184	1	184
UA	S7	Djibouti	2035	529	NA	270	12	776	377	NA	192	8	552	2	551
UA	S8	Djibouti	2035	529	NA	270	12	776	155	NA	132	6	376	1	375
UA	S9	Djibouti	2035	529	NA	270	12	776	249	NA	166	7	475	1	473
UA	S10	Djibouti	2035	529	NA	270	12	776	38	NA	45	2	137	0	137
UA	S11	Djibouti	2035	529	NA	270	12	776	44	NA	42	3	169	0	169
UA	S12	Djibouti	2035	529	NA	270	21	1371	38	NA	45	4	242	0	242
UA	S13	Djibouti	2035	529	NA	270	21	1371	44	NA	42	5	299	0	299
UA	S14	Djibouti	2035	529	NA	270	21	1371	165	NA	111	9	559	1	558
UA	S1	Eritrea	2035	5108	NA	2606	115	8069	1671	NA	1118	49	3448	10	3438
UA	S2	Eritrea	2035	5108	NA	2606	115	8069	1038	NA	889	39	2730	7	2723
UA	S3	Eritrea	2035	5108	NA	2606	115	8069	2539	NA	1295	57	4010	12	3998
UA	S4	Eritrea	2035	5108	NA	2606	115	8069	518	NA	445	19	1365	4	1361
UA	S5	Eritrea	2035	5108	NA	2606	115	8069	836	NA	559	25	1724	5	1719
UA	S6	Eritrea	2035	5108	NA	2606	115	8069	1269	NA	648	29	2005	6	1999
UA	S7	Eritrea	2035	5108	NA	2606	115	8069	3807	NA	1943	86	6015	19	5997
UA	S8	Eritrea	2035	5108	NA	2606	115	8069	1556	NA	1334	58	4096	11	4084
UA	S9	Eritrea	2035	5108	NA	2606	115	8069	2506	NA	1678	74	5171	15	5156
UA	S10	Eritrea	2035	5108	NA	2606	115	8069	388	NA	449	21	1494	4	1490
UA	S11	Eritrea	2035	5108	NA	2606	115	8069	448	NA	421	26	1843	3	1839
UA	S12	Eritrea	2035	5108	NA	2606	232	16275	388	NA	449	43	3014	4	3011
UA	S13	Eritrea	2035	5108	NA	2606	232	16275	448	NA	421	53	3718	3	3715
UA	S14	Eritrea	2035	5108	NA	2606	232	16275	1671	NA	1118	99	6954	10	6944
UA	S1	Ethiopia	2035	95072	NA	48515	2136	150621	24383	NA	16320	716	50439	145	50294
UA	S2	Ethiopia	2035	95072	NA	48515	2136	150621	15136	NA	12981	567	39947	108	39838
UA	S3	Ethiopia	2035	95072	NA	48515	2136	150621	37033	NA	18898	832	58670	182	58488
UA	S4	Ethiopia	2035	95072	NA	48515	2136	150621	7567	NA	6491	283	19973	54	19919
UA	S5	Ethiopia	2035	95072	NA	48515	2136	150621	12191	NA	8160	358	25219	72	25147
UA	S6	Ethiopia	2035	95072	NA	48515	2136	150621	18516	NA	9449	416	29335	91	29244
UA	S7	Ethiopia	2035	95072	NA	48515	2136	150621	55549	NA	28347	1248	88006	273	87733
UA	S8	Ethiopia	2035	95072	NA	48515	2136	150621	22703	NA	19472	850	59920	162	59758
UA	S9	Ethiopia	2035	95072	NA	48515	2136	150621	36574	NA	24480	1073	75658	217	75441
UA	S10	Ethiopia	2035	95072	NA	48515	2136	150621	5667	NA	6551	310	21857	51	21806
UA	S11	Ethiopia	2035	95072	NA	48515	2136	150621	6533	NA	6150	383	26958	50	26907
UA	S12	Ethiopia	2035	95072	NA	48515	4248	299080	5667	NA	6551	617	43417	51	43365
UA	S13	Ethiopia	2035	95072	NA	48515	4248	299080	6533	NA	6150	761	53561	50	53511
UA	S14	Ethiopia	2035	95072	NA	48515	4248	299080	24383	NA	16320	1423	100165	145	100020
UA	S1	Gambia	2035	2763	NA	1411	62	3972	1037	NA	695	30	1945	6	1938
UA	S2	Gambia	2035	2763	NA	1411	62	3972	645	NA	553	24	1540	5	1536
UA	S3	Gambia	2035	2763	NA	1411	62	3972	1573	NA	804	35	2262	8	2254
UA	S4	Gambia	2035	2763	NA	1411	62	3972	323	NA	276	12	770	2	768
UA	S5	Gambia	2035	2763	NA	1411	62	3972	519	NA	347	15	972	3	969
UA	S6	Gambia	2035	2763	NA	1411	62	3972	787	NA	402	18	1131	4	1127
UA	S7	Gambia	2035	2763	NA	1411	62	3972	2360	NA	1206	53	3393	12	3381
UA	S8	Gambia	2035	2763	NA	1411	62	3972	967	NA	829	36	2310	7	2303
UA	S9	Gambia	2035	2763	NA	1411	62	3972	1556	NA	1042	46	2917	9	2908
UA	S10	Gambia	2035	2763	NA	1411	62	3972	242	NA	279	13	843	2	841
UA	S11	Gambia	2035	2763	NA	1411	62	3972	279	NA	262	16	1039	2	1037
UA	S12	Gambia	2035	2763	NA	1411	57	3668	242	NA	279	12	778	2	776
UA	S13	Gambia	2035	2763	NA	1411	57	3668	279	NA	262	15	960	2	957
UA	S14	Gambia	2035	2763	NA	1411	57	3668	1037	NA	695	28	1796	6	1789
UA	S1	Georgia	2035	1112	NA	567	25	1860	419	NA	281	12	916	2	914
UA	S2	Georgia	2035	1112	NA	567	25	1860	260	NA	223	10	726	2	724
UA	S3	Georgia	2035	1112	NA	567	25	1860	638	NA	325	14	1066	3	1063
UA	S4	Georgia	2035	1112	NA	567	25	1860	130	NA	112	5	363	1	362
UA	S5	Georgia	2035	1112	NA	567	25	1860	210	NA	140	6	458	1	457
UA	S6	Georgia	2035	1112	NA	567	25	1860	318	NA	163	7	533	2	531
UA	S7	Georgia	2035	1112	NA	567	25	1860	956	NA	488	21	1599	5	1594
UA	S8	Georgia	2035	1112	NA	567	25	1860	390	NA	335	15	1089	3	1086
UA	S9	Georgia	2035	1112	NA	567	25	1860	629	NA	421	18	1375	4	1371
UA	S10	Georgia	2035	1112	NA	567	25	1860	97	NA	113	5	397	1	396
UA	S11	Georgia	2035	1112	NA	567	25	1860	112	NA	106	7	490	1	489
UA	S12	Georgia	2035	1112	NA	567	13	967	97	NA	113	3	206	1	205
UA	S13	Georgia	2035	1112	NA	567	13	967	112	NA	106	3	254	1	254
UA	S14	Georgia	2035	1112	NA	567	13	967	419	NA	281	6	476	2	474
UA	S1	Ghana	2035	24434	NA	12476	549	36490	9240	NA	6185	271	18006	55	17951
UA	S2	Ghana	2035	24434	NA	12476	549	36490	5738	NA	4922	215	14260	41	14219
UA	S3	Ghana	2035	24434	NA	12476	549	36490	14025	NA	7160	315	20944	69	20875
UA	S4	Ghana	2035	24434	NA	12476	549	36490	2869	NA	2461	107	7130	21	7110
UA	S5	Ghana	2035	24434	NA	12476	549	36490	4619	NA	3093	136	9003	27	8975
UA	S6	Ghana	2035	24434	NA	12476	549	36490	7012	NA	3580	158	10472	34	10437
UA	S7	Ghana	2035	24434	NA	12476	549	36490	21036	NA	10741	473	31416	103	31312
UA	S8	Ghana	2035	24434	NA	12476	549	36490	8609	NA	7382	322	21391	62	21329
UA	S9	Ghana	2035	24434	NA	12476	549	36490	13859	NA	9278	407	27008	82	26926
UA	S10	Ghana	2035	24434	NA	12476	549	36490	2151	NA	2484	118	7803	20	7783
UA	S11	Ghana	2035	24434	NA	12476	549	36490	2479	NA	2332	145	9623	19	9604
UA	S12	Ghana	2035	24434	NA	12476	770	51113	2151	NA	2484	165	10932	20	10913
UA	S13	Ghana	2035	24434	NA	12476	770	51113	2479	NA	2332	204	13485	19	13466
UA	S14	Ghana	2035	24434	NA	12476	770	51113	9240	NA	6185	380	25223	55	25168
UA	S1	Guinea	2035	15524	NA	7923	349	23730	5083	NA	3402	149	10143	30	10113
UA	S2	Guinea	2035	15524	NA	7923	349	23730	3156	NA	2706	118	8034	23	8011
UA	S3	Guinea	2035	15524	NA	7923	349	23730	7719	NA	3939	173	11799	38	11761
UA	S4	Guinea	2035	15524	NA	7923	349	23730	1578	NA	1353	59	4017	11	4005
UA	S5	Guinea	2035	15524	NA	7923	349	23730	2542	NA	1701	75	5072	15	5057
UA	S6	Guinea	2035	15524	NA	7923	349	23730	3859	NA	1970	87	5899	19	5880
UA	S7	Guinea	2035	15524	NA	7923	349	23730	11578	NA	5909	260	17698	57	17641
UA	S8	Guinea	2035	15524	NA	7923	349	23730	4733	NA	4060	177	12050	34	12016
UA	S9	Guinea	2035	15524	NA	7923	349	23730	7625	NA	5103	224	15215	45	15170
UA	S10	Guinea	2035	15524	NA	7923	349	23730	1182	NA	1366	65	4396	11	4385
UA	S11	Guinea	2035	15524	NA	7923	349	23730	1363	NA	1282	80	5421	10	5411
UA	S12	Guinea	2035	15524	NA	7923	917	62237	1182	NA	1366	170	11534	11	11524
UA	S13	Guinea	2035	15524	NA	7923	917	62237	1363	NA	1282	210	14230	10	14220
UA	S14	Guinea	2035	15524	NA	7923	917	62237	5083	NA	3402	392	26608	30	26578
UA	S1	Guinea-Bissau	2035	2012	NA	1028	45	2899	677	NA	453	20	1271	4	1267
UA	S2	Guinea-Bissau	2035	2012	NA	1028	45	2899	421	NA	361	16	1007	3	1004
UA	S3	Guinea-Bissau	2035	2012	NA	1028	45	2899	1026	NA	524	23	1479	5	1473
UA	S4	Guinea-Bissau	2035	2012	NA	1028	45	2899	211	NA	180	8	503	2	502
UA	S5	Guinea-Bissau	2035	2012	NA	1028	45	2899	338	NA	227	10	636	2	634
UA	S6	Guinea-Bissau	2035	2012	NA	1028	45	2899	513	NA	262	12	739	3	737
UA	S7	Guinea-Bissau	2035	2012	NA	1028	45	2899	1538	NA	787	35	2218	8	2210
UA	S8	Guinea-Bissau	2035	2012	NA	1028	45	2899	631	NA	541	24	1510	5	1506
UA	S9	Guinea-Bissau	2035	2012	NA	1028	45	2899	1015	NA	680	30	1907	6	1901
UA	S10	Guinea-Bissau	2035	2012	NA	1028	45	2899	158	NA	182	9	551	1	549
UA	S11	Guinea-Bissau	2035	2012	NA	1028	45	2899	182	NA	171	11	679	1	678
UA	S12	Guinea-Bissau	2035	2012	NA	1028	94	6006	158	NA	182	18	1141	1	1140
UA	S13	Guinea-Bissau	2035	2012	NA	1028	94	6006	182	NA	171	22	1408	1	1407
UA	S14	Guinea-Bissau	2035	2012	NA	1028	94	6006	677	NA	453	41	2633	4	2629
UA	S1	Guyana	2035	346	NA	177	8	526	124	NA	83	4	245	1	244
UA	S2	Guyana	2035	346	NA	177	8	526	77	NA	66	3	194	1	194
UA	S3	Guyana	2035	346	NA	177	8	526	188	NA	96	4	285	1	284
UA	S4	Guyana	2035	346	NA	177	8	526	38	NA	33	1	97	0	97
UA	S5	Guyana	2035	346	NA	177	8	526	62	NA	41	2	123	0	122
UA	S6	Guyana	2035	346	NA	177	8	526	94	NA	48	2	143	0	142
UA	S7	Guyana	2035	346	NA	177	8	526	282	NA	144	6	428	1	426
UA	S8	Guyana	2035	346	NA	177	8	526	115	NA	99	4	291	1	290
UA	S9	Guyana	2035	346	NA	177	8	526	186	NA	124	5	368	1	366
UA	S10	Guyana	2035	346	NA	177	8	526	29	NA	33	2	106	0	106
UA	S11	Guyana	2035	346	NA	177	8	526	33	NA	31	2	131	0	131
UA	S12	Guyana	2035	346	NA	177	5	351	29	NA	33	1	71	0	71
UA	S13	Guyana	2035	346	NA	177	5	351	33	NA	31	1	87	0	87
UA	S14	Guyana	2035	346	NA	177	5	351	124	NA	83	2	164	1	163
UA	S1	Haiti	2035	5771	NA	2947	130	8664	1959	NA	1312	58	3837	12	3825
UA	S2	Haiti	2035	5771	NA	2947	130	8664	1217	NA	1044	46	3039	9	3030
UA	S3	Haiti	2035	5771	NA	2947	130	8664	2973	NA	1518	67	4463	15	4449
UA	S4	Haiti	2035	5771	NA	2947	130	8664	609	NA	522	23	1519	4	1515
UA	S5	Haiti	2035	5771	NA	2947	130	8664	979	NA	656	29	1918	6	1913
UA	S6	Haiti	2035	5771	NA	2947	130	8664	1487	NA	759	33	2232	7	2224
UA	S7	Haiti	2035	5771	NA	2947	130	8664	4460	NA	2277	100	6695	22	6673
UA	S8	Haiti	2035	5771	NA	2947	130	8664	1826	NA	1566	68	4558	13	4545
UA	S9	Haiti	2035	5771	NA	2947	130	8664	2939	NA	1967	86	5755	17	5738
UA	S10	Haiti	2035	5771	NA	2947	130	8664	456	NA	527	25	1663	4	1659
UA	S11	Haiti	2035	5771	NA	2947	130	8664	526	NA	495	31	2051	4	2047
UA	S12	Haiti	2035	5771	NA	2947	449	29883	456	NA	527	86	5738	4	5734
UA	S13	Haiti	2035	5771	NA	2947	449	29883	526	NA	495	106	7080	4	7076
UA	S14	Haiti	2035	5771	NA	2947	449	29883	1959	NA	1312	199	13236	12	13225
UA	S1	Honduras	2035	4559	NA	2326	102	7740	1712	NA	1146	50	3796	10	3786
UA	S2	Honduras	2035	4559	NA	2326	102	7740	1063	NA	911	40	3006	8	2998
UA	S3	Honduras	2035	4559	NA	2326	102	7740	2601	NA	1327	58	4415	13	4402
UA	S4	Honduras	2035	4559	NA	2326	102	7740	531	NA	456	20	1503	4	1499
UA	S5	Honduras	2035	4559	NA	2326	102	7740	856	NA	573	25	1898	5	1893
UA	S6	Honduras	2035	4559	NA	2326	102	7740	1300	NA	664	29	2208	6	2201
UA	S7	Honduras	2035	4559	NA	2326	102	7740	3901	NA	1991	88	6623	19	6604
UA	S8	Honduras	2035	4559	NA	2326	102	7740	1594	NA	1367	60	4509	11	4498
UA	S9	Honduras	2035	4559	NA	2326	102	7740	2568	NA	1719	75	5694	15	5678
UA	S10	Honduras	2035	4559	NA	2326	102	7740	398	NA	460	22	1645	4	1641
UA	S11	Honduras	2035	4559	NA	2326	102	7740	459	NA	432	27	2029	4	2025
UA	S12	Honduras	2035	4559	NA	2326	69	5190	398	NA	460	15	1103	4	1099
UA	S13	Honduras	2035	4559	NA	2326	69	5190	459	NA	432	18	1360	4	1356
UA	S14	Honduras	2035	4559	NA	2326	69	5190	1712	NA	1146	34	2545	10	2535
UA	S1	India	2035	609349	NA	311022	13695	974771	178922	NA	119764	5251	373621	1063	372558
UA	S2	India	2035	609349	NA	311022	13695	974771	111094	NA	95278	4160	295900	795	295106
UA	S3	India	2035	609349	NA	311022	13695	974771	271675	NA	138668	6106	434598	1335	433262
UA	S4	India	2035	609349	NA	311022	13695	974771	55547	NA	47639	2080	147950	397	147553
UA	S5	India	2035	609349	NA	311022	13695	974771	89461	NA	59882	2626	186811	531	186279
UA	S6	India	2035	609349	NA	311022	13695	974771	135838	NA	69334	3053	217299	668	216631
UA	S7	India	2035	609349	NA	311022	13695	974771	407513	NA	208002	9159	651897	2003	649894
UA	S8	India	2035	609349	NA	311022	13695	974771	166642	NA	142916	6240	443851	1192	442659
UA	S9	India	2035	609349	NA	311022	13695	974771	268383	NA	179646	7877	560432	1594	558837
UA	S10	India	2035	609349	NA	311022	13695	974771	41606	NA	48090	2278	161904	378	161527
UA	S11	India	2035	609349	NA	311022	13695	974771	47964	NA	45147	2811	199685	369	199316
UA	S12	India	2035	609349	NA	311022	20211	1437127	41606	NA	48090	3361	238756	378	238378
UA	S13	India	2035	609349	NA	311022	20211	1437127	47964	NA	45147	4148	294517	369	294148
UA	S14	India	2035	609349	NA	311022	20211	1437127	178922	NA	119764	7750	550879	1063	549816
UA	S1	Indonesia	2035	107777	NA	54989	2421	170398	36921	NA	24710	1083	76234	219	76014
UA	S2	Indonesia	2035	107777	NA	54989	2421	170398	22914	NA	19653	858	60376	164	60212
UA	S3	Indonesia	2035	107777	NA	54989	2421	170398	56087	NA	28616	1260	88675	276	88399
UA	S4	Indonesia	2035	107777	NA	54989	2421	170398	11457	NA	9827	429	30188	82	30106
UA	S5	Indonesia	2035	107777	NA	54989	2421	170398	18461	NA	12355	542	38117	110	38007
UA	S6	Indonesia	2035	107777	NA	54989	2421	170398	28043	NA	14308	630	44337	138	44200
UA	S7	Indonesia	2035	107777	NA	54989	2421	170398	84130	NA	42924	1890	133012	413	132599
UA	S8	Indonesia	2035	107777	NA	54989	2421	170398	34371	NA	29480	1287	90564	246	90318
UA	S9	Indonesia	2035	107777	NA	54989	2421	170398	55382	NA	37065	1625	114350	329	114021
UA	S10	Indonesia	2035	107777	NA	54989	2421	170398	8581	NA	9914	470	33035	78	32957
UA	S11	Indonesia	2035	107777	NA	54989	2421	170398	9889	NA	9310	580	40744	76	40668
UA	S12	Indonesia	2035	107777	NA	54989	2210	155582	8581	NA	9914	429	30161	78	30083
UA	S13	Indonesia	2035	107777	NA	54989	2210	155582	9889	NA	9310	529	37197	76	37121
UA	S14	Indonesia	2035	107777	NA	54989	2210	155582	36921	NA	24710	989	69603	219	69384
UA	S1	Kenya	2035	45746	NA	23356	1028	72665	15735	NA	10534	462	32617	93	32524
UA	S2	Kenya	2035	45746	NA	23356	1028	72665	9774	NA	8381	366	25832	70	25762
UA	S3	Kenya	2035	45746	NA	23356	1028	72665	23885	NA	12195	537	37941	117	37823
UA	S4	Kenya	2035	45746	NA	23356	1028	72665	4886	NA	4191	183	12916	35	12881
UA	S5	Kenya	2035	45746	NA	23356	1028	72665	7868	NA	5267	231	16309	47	16262
UA	S6	Kenya	2035	45746	NA	23356	1028	72665	11943	NA	6097	268	18970	59	18912
UA	S7	Kenya	2035	45746	NA	23356	1028	72665	35828	NA	18292	805	56911	176	56735
UA	S8	Kenya	2035	45746	NA	23356	1028	72665	14660	NA	12572	549	38748	105	38644
UA	S9	Kenya	2035	45746	NA	23356	1028	72665	23603	NA	15801	693	48926	140	48786
UA	S10	Kenya	2035	45746	NA	23356	1028	72665	3663	NA	4230	200	14134	33	14101
UA	S11	Kenya	2035	45746	NA	23356	1028	72665	4221	NA	3972	247	17433	32	17400
UA	S12	Kenya	2035	45746	NA	23356	1443	101878	3663	NA	4230	281	19821	33	19787
UA	S13	Kenya	2035	45746	NA	23356	1443	101878	4221	NA	3972	347	24449	32	24417
UA	S14	Kenya	2035	45746	NA	23356	1443	101878	15735	NA	10534	648	45733	93	45639
UA	S1	Kiribati	2035	57	NA	29	1	88	19	NA	13	1	39	0	39
UA	S2	Kiribati	2035	57	NA	29	1	88	12	NA	10	0	31	0	31
UA	S3	Kiribati	2035	57	NA	29	1	88	29	NA	15	1	45	0	45
UA	S4	Kiribati	2035	57	NA	29	1	88	6	NA	5	0	15	0	15
UA	S5	Kiribati	2035	57	NA	29	1	88	10	NA	6	0	19	0	19
UA	S6	Kiribati	2035	57	NA	29	1	88	15	NA	7	0	22	0	22
UA	S7	Kiribati	2035	57	NA	29	1	88	44	NA	22	1	67	0	67
UA	S8	Kiribati	2035	57	NA	29	1	88	18	NA	15	1	46	0	46
UA	S9	Kiribati	2035	57	NA	29	1	88	29	NA	19	1	58	0	58
UA	S10	Kiribati	2035	57	NA	29	1	88	5	NA	5	0	17	0	17
UA	S11	Kiribati	2035	57	NA	29	1	88	5	NA	5	0	21	0	21
UA	S12	Kiribati	2035	57	NA	29	4	264	5	NA	5	1	50	0	50
UA	S13	Kiribati	2035	57	NA	29	4	264	5	NA	5	1	62	0	62
UA	S14	Kiribati	2035	57	NA	29	4	264	19	NA	13	2	116	0	116
UA	S1	Kyrgyzstan	2035	3317	NA	1692	75	5352	1257	NA	841	37	2649	7	2642
UA	S2	Kyrgyzstan	2035	3317	NA	1692	75	5352	780	NA	669	29	2098	6	2092
UA	S3	Kyrgyzstan	2035	3317	NA	1692	75	5352	1910	NA	974	43	3081	9	3072
UA	S4	Kyrgyzstan	2035	3317	NA	1692	75	5352	390	NA	334	15	1049	3	1046
UA	S5	Kyrgyzstan	2035	3317	NA	1692	75	5352	628	NA	421	18	1325	4	1321
UA	S6	Kyrgyzstan	2035	3317	NA	1692	75	5352	955	NA	487	21	1541	5	1536
UA	S7	Kyrgyzstan	2035	3317	NA	1692	75	5352	2865	NA	1461	64	4622	14	4608
UA	S8	Kyrgyzstan	2035	3317	NA	1692	75	5352	1170	NA	1003	44	3147	8	3139
UA	S9	Kyrgyzstan	2035	3317	NA	1692	75	5352	1885	NA	1262	55	3974	11	3962
UA	S10	Kyrgyzstan	2035	3317	NA	1692	75	5352	292	NA	337	16	1148	3	1145
UA	S11	Kyrgyzstan	2035	3317	NA	1692	75	5352	336	NA	317	20	1416	3	1413
UA	S12	Kyrgyzstan	2035	3317	NA	1692	51	3699	292	NA	337	11	793	3	790
UA	S13	Kyrgyzstan	2035	3317	NA	1692	51	3699	336	NA	317	14	978	3	975
UA	S14	Kyrgyzstan	2035	3317	NA	1692	51	3699	1257	NA	841	25	1831	7	1823
UA	S1	Lao People's Democratic Republic	2035	2657	NA	1356	60	4219	749	NA	501	22	1552	4	1548
UA	S2	Lao People's Democratic Republic	2035	2657	NA	1356	60	4219	465	NA	399	17	1229	3	1226
UA	S3	Lao People's Democratic Republic	2035	2657	NA	1356	60	4219	1138	NA	580	26	1806	6	1800
UA	S4	Lao People's Democratic Republic	2035	2657	NA	1356	60	4219	233	NA	199	9	615	2	613
UA	S5	Lao People's Democratic Republic	2035	2657	NA	1356	60	4219	374	NA	251	11	776	2	774
UA	S6	Lao People's Democratic Republic	2035	2657	NA	1356	60	4219	569	NA	290	13	903	3	900
UA	S7	Lao People's Democratic Republic	2035	2657	NA	1356	60	4219	1705	NA	871	38	2709	8	2700
UA	S8	Lao People's Democratic Republic	2035	2657	NA	1356	60	4219	698	NA	598	26	1844	5	1839
UA	S9	Lao People's Democratic Republic	2035	2657	NA	1356	60	4219	1124	NA	752	33	2329	7	2322
UA	S10	Lao People's Democratic Republic	2035	2657	NA	1356	60	4219	175	NA	201	10	673	2	671
UA	S11	Lao People's Democratic Republic	2035	2657	NA	1356	60	4219	201	NA	189	12	830	2	828
UA	S12	Lao People's Democratic Republic	2035	2657	NA	1356	216	15206	175	NA	201	34	2426	2	2424
UA	S13	Lao People's Democratic Republic	2035	2657	NA	1356	216	15206	201	NA	189	43	2993	2	2991
UA	S14	Lao People's Democratic Republic	2035	2657	NA	1356	216	15206	749	NA	501	79	5595	4	5591
UA	S1	Lesotho	2035	1605	NA	819	36	2231	558	NA	374	16	1013	3	1009
UA	S2	Lesotho	2035	1605	NA	819	36	2231	346	NA	298	13	802	2	800
UA	S3	Lesotho	2035	1605	NA	819	36	2231	847	NA	433	19	1178	4	1174
UA	S4	Lesotho	2035	1605	NA	819	36	2231	173	NA	149	6	401	1	400
UA	S5	Lesotho	2035	1605	NA	819	36	2231	279	NA	187	8	506	2	505
UA	S6	Lesotho	2035	1605	NA	819	36	2231	424	NA	216	10	589	2	587
UA	S7	Lesotho	2035	1605	NA	819	36	2231	1271	NA	649	29	1767	6	1761
UA	S8	Lesotho	2035	1605	NA	819	36	2231	521	NA	446	19	1203	4	1199
UA	S9	Lesotho	2035	1605	NA	819	36	2231	837	NA	561	25	1519	5	1514
UA	S10	Lesotho	2035	1605	NA	819	36	2231	130	NA	150	7	439	1	438
UA	S11	Lesotho	2035	1605	NA	819	36	2231	150	NA	141	9	541	1	540
UA	S12	Lesotho	2035	1605	NA	819	56	3466	130	NA	150	11	682	1	681
UA	S13	Lesotho	2035	1605	NA	819	56	3466	150	NA	141	14	841	1	840
UA	S14	Lesotho	2035	1605	NA	819	56	3466	558	NA	374	25	1573	3	1570
UA	S1	Liberia	2035	5216	NA	2662	117	8092	1959	NA	1312	58	3969	12	3957
UA	S2	Liberia	2035	5216	NA	2662	117	8092	1217	NA	1043	46	3143	9	3135
UA	S3	Liberia	2035	5216	NA	2662	117	8092	2976	NA	1519	67	4617	15	4602
UA	S4	Liberia	2035	5216	NA	2662	117	8092	608	NA	522	23	1572	4	1567
UA	S5	Liberia	2035	5216	NA	2662	117	8092	980	NA	656	29	1985	6	1979
UA	S6	Liberia	2035	5216	NA	2662	117	8092	1488	NA	759	33	2308	7	2301
UA	S7	Liberia	2035	5216	NA	2662	117	8092	4464	NA	2278	100	6925	22	6903
UA	S8	Liberia	2035	5216	NA	2662	117	8092	1825	NA	1565	68	4715	13	4702
UA	S9	Liberia	2035	5216	NA	2662	117	8092	2940	NA	1967	86	5954	17	5936
UA	S10	Liberia	2035	5216	NA	2662	117	8092	456	NA	526	25	1720	4	1716
UA	S11	Liberia	2035	5216	NA	2662	117	8092	525	NA	494	31	2121	4	2117
UA	S12	Liberia	2035	5216	NA	2662	242	16652	456	NA	526	51	3541	4	3537
UA	S13	Liberia	2035	5216	NA	2662	242	16652	525	NA	494	63	4368	4	4364
UA	S14	Liberia	2035	5216	NA	2662	242	16652	1959	NA	1312	119	8169	12	8157
UA	S1	Madagascar	2035	27685	NA	14125	622	43664	8456	NA	5659	248	17416	50	17366
UA	S2	Madagascar	2035	27685	NA	14125	622	43664	5248	NA	4501	197	13793	38	13756
UA	S3	Madagascar	2035	27685	NA	14125	622	43664	12844	NA	6554	289	20258	63	20195
UA	S4	Madagascar	2035	27685	NA	14125	622	43664	2623	NA	2251	98	6897	19	6878
UA	S5	Madagascar	2035	27685	NA	14125	622	43664	4227	NA	2830	124	8708	25	8683
UA	S6	Madagascar	2035	27685	NA	14125	622	43664	6422	NA	3277	144	10129	32	10098
UA	S7	Madagascar	2035	27685	NA	14125	622	43664	19267	NA	9830	433	30388	95	30293
UA	S8	Madagascar	2035	27685	NA	14125	622	43664	7871	NA	6752	295	20690	56	20634
UA	S9	Madagascar	2035	27685	NA	14125	622	43664	12683	NA	8489	372	26124	75	26049
UA	S10	Madagascar	2035	27685	NA	14125	622	43664	1965	NA	2271	108	7547	18	7529
UA	S11	Madagascar	2035	27685	NA	14125	622	43664	2265	NA	2132	133	9308	17	9291
UA	S12	Madagascar	2035	27685	NA	14125	1776	124455	1965	NA	2271	307	21522	18	21504
UA	S13	Madagascar	2035	27685	NA	14125	1776	124455	2265	NA	2132	379	26553	17	26535
UA	S14	Madagascar	2035	27685	NA	14125	1776	124455	8456	NA	5659	709	49648	50	49598
UA	S1	Malawi	2035	23443	NA	11984	528	36880	7926	NA	5308	233	16248	47	16201
UA	S2	Malawi	2035	23443	NA	11984	528	36880	4930	NA	4227	185	12868	35	12832
UA	S3	Malawi	2035	23443	NA	11984	528	36880	12014	NA	6141	270	18900	59	18841
UA	S4	Malawi	2035	23443	NA	11984	528	36880	2466	NA	2113	92	6434	18	6416
UA	S5	Malawi	2035	23443	NA	11984	528	36880	3963	NA	2654	116	8124	24	8100
UA	S6	Malawi	2035	23443	NA	11984	528	36880	6007	NA	3071	135	9450	30	9420
UA	S7	Malawi	2035	23443	NA	11984	528	36880	18021	NA	9212	406	28349	89	28261
UA	S8	Malawi	2035	23443	NA	11984	528	36880	7396	NA	6340	277	19301	53	19248
UA	S9	Malawi	2035	23443	NA	11984	528	36880	11889	NA	7962	349	24372	71	24301
UA	S10	Malawi	2035	23443	NA	11984	528	36880	1849	NA	2136	101	7040	17	7024
UA	S11	Malawi	2035	23443	NA	11984	528	36880	2132	NA	2005	125	8683	16	8667
UA	S12	Malawi	2035	23443	NA	11984	855	59674	1849	NA	2136	164	11395	17	11378
UA	S13	Malawi	2035	23443	NA	11984	855	59674	2132	NA	2005	202	14057	16	14040
UA	S14	Malawi	2035	23443	NA	11984	855	59674	7926	NA	5308	377	26292	47	26245
UA	S1	Mali	2035	27744	NA	14176	624	40506	8369	NA	5605	246	15932	50	15883
UA	S2	Mali	2035	27744	NA	14176	624	40506	5203	NA	4462	195	12618	37	12581
UA	S3	Mali	2035	27744	NA	14176	624	40506	12693	NA	6486	286	18532	62	18470
UA	S4	Mali	2035	27744	NA	14176	624	40506	2601	NA	2231	97	6309	19	6291
UA	S5	Mali	2035	27744	NA	14176	624	40506	4185	NA	2802	123	7966	25	7941
UA	S6	Mali	2035	27744	NA	14176	624	40506	6347	NA	3243	143	9266	31	9235
UA	S7	Mali	2035	27744	NA	14176	624	40506	19040	NA	9729	428	27798	94	27705
UA	S8	Mali	2035	27744	NA	14176	624	40506	7805	NA	6692	292	18928	56	18872
UA	S9	Mali	2035	27744	NA	14176	624	40506	12555	NA	8407	369	23898	75	23824
UA	S10	Mali	2035	27744	NA	14176	624	40506	1951	NA	2254	107	6904	18	6887
UA	S11	Mali	2035	27744	NA	14176	624	40506	2249	NA	2116	132	8515	17	8498
UA	S12	Mali	2035	27744	NA	14176	2054	132990	1951	NA	2254	351	22681	18	22663
UA	S13	Mali	2035	27744	NA	14176	2054	132990	2249	NA	2116	433	27982	17	27965
UA	S14	Mali	2035	27744	NA	14176	2054	132990	8369	NA	5605	809	52318	50	52268
UA	S1	Mauritania	2035	4699	NA	2403	106	6900	1567	NA	1050	46	2998	9	2989
UA	S2	Mauritania	2035	4699	NA	2403	106	6900	976	NA	836	37	2374	7	2368
UA	S3	Mauritania	2035	4699	NA	2403	106	6900	2375	NA	1214	53	3488	12	3476
UA	S4	Mauritania	2035	4699	NA	2403	106	6900	488	NA	418	18	1187	3	1184
UA	S5	Mauritania	2035	4699	NA	2403	106	6900	784	NA	525	23	1499	5	1494
UA	S6	Mauritania	2035	4699	NA	2403	106	6900	1188	NA	607	27	1744	6	1738
UA	S7	Mauritania	2035	4699	NA	2403	106	6900	3562	NA	1822	80	5231	18	5214
UA	S8	Mauritania	2035	4699	NA	2403	106	6900	1463	NA	1254	55	3562	10	3551
UA	S9	Mauritania	2035	4699	NA	2403	106	6900	2351	NA	1575	69	4497	14	4483
UA	S10	Mauritania	2035	4699	NA	2403	106	6900	367	NA	422	20	1299	3	1296
UA	S11	Mauritania	2035	4699	NA	2403	106	6900	422	NA	397	25	1602	3	1599
UA	S12	Mauritania	2035	4699	NA	2403	124	8059	367	NA	422	23	1518	3	1514
UA	S13	Mauritania	2035	4699	NA	2403	124	8059	422	NA	397	29	1872	3	1869
UA	S14	Mauritania	2035	4699	NA	2403	124	8059	1567	NA	1050	54	3502	9	3493
UA	S1	Mongolia	2035	1022	NA	521	23	1624	379	NA	253	11	786	2	784
UA	S2	Mongolia	2035	1022	NA	521	23	1624	235	NA	202	9	623	2	621
UA	S3	Mongolia	2035	1022	NA	521	23	1624	575	NA	294	13	914	3	912
UA	S4	Mongolia	2035	1022	NA	521	23	1624	117	NA	101	4	311	1	310
UA	S5	Mongolia	2035	1022	NA	521	23	1624	189	NA	127	6	393	1	392
UA	S6	Mongolia	2035	1022	NA	521	23	1624	287	NA	147	6	457	1	456
UA	S7	Mongolia	2035	1022	NA	521	23	1624	863	NA	440	19	1372	4	1367
UA	S8	Mongolia	2035	1022	NA	521	23	1624	353	NA	302	13	934	3	931
UA	S9	Mongolia	2035	1022	NA	521	23	1624	568	NA	380	17	1179	3	1176
UA	S10	Mongolia	2035	1022	NA	521	23	1624	88	NA	102	5	341	1	340
UA	S11	Mongolia	2035	1022	NA	521	23	1624	102	NA	95	6	420	1	419
UA	S12	Mongolia	2035	1022	NA	521	42	2961	88	NA	102	9	621	1	621
UA	S13	Mongolia	2035	1022	NA	521	42	2961	102	NA	95	11	767	1	766
UA	S14	Mongolia	2035	1022	NA	521	42	2961	379	NA	253	20	1434	2	1431
UA	S1	Mozambique	2035	40869	NA	20888	920	59918	12992	NA	8701	381	24827	77	24750
UA	S2	Mozambique	2035	40869	NA	20888	920	59918	8080	NA	6927	302	19663	58	19605
UA	S3	Mozambique	2035	40869	NA	20888	920	59918	19698	NA	10067	443	28879	97	28782
UA	S4	Mozambique	2035	40869	NA	20888	920	59918	4039	NA	3464	151	9831	29	9802
UA	S5	Mozambique	2035	40869	NA	20888	920	59918	6496	NA	4350	191	12413	39	12375
UA	S6	Mozambique	2035	40869	NA	20888	920	59918	9848	NA	5034	222	14439	48	14391
UA	S7	Mozambique	2035	40869	NA	20888	920	59918	29546	NA	15101	665	43318	145	43173
UA	S8	Mozambique	2035	40869	NA	20888	920	59918	12119	NA	10391	454	29494	87	29407
UA	S9	Mozambique	2035	40869	NA	20888	920	59918	19488	NA	13051	572	37240	116	37125
UA	S10	Mozambique	2035	40869	NA	20888	920	59918	3030	NA	3500	166	10759	27	10731
UA	S11	Mozambique	2035	40869	NA	20888	920	59918	3493	NA	3286	205	13269	27	13242
UA	S12	Mozambique	2035	40869	NA	20888	1935	125835	3030	NA	3500	349	22604	27	22576
UA	S13	Mozambique	2035	40869	NA	20888	1935	125835	3493	NA	3286	430	27885	27	27858
UA	S14	Mozambique	2035	40869	NA	20888	1935	125835	12992	NA	8701	803	52146	77	52069
UA	S1	Myanmar	2035	16486	NA	8421	371	25172	5593	NA	3744	164	11136	33	11103
UA	S2	Myanmar	2035	16486	NA	8421	371	25172	3476	NA	2980	130	8820	25	8795
UA	S3	Myanmar	2035	16486	NA	8421	371	25172	8483	NA	4334	191	12954	42	12912
UA	S4	Myanmar	2035	16486	NA	8421	371	25172	1738	NA	1490	65	4410	12	4397
UA	S5	Myanmar	2035	16486	NA	8421	371	25172	2796	NA	1872	82	5568	17	5551
UA	S6	Myanmar	2035	16486	NA	8421	371	25172	4242	NA	2167	95	6477	21	6456
UA	S7	Myanmar	2035	16486	NA	8421	371	25172	12726	NA	6500	286	19430	63	19368
UA	S8	Myanmar	2035	16486	NA	8421	371	25172	5214	NA	4470	195	13229	37	13192
UA	S9	Myanmar	2035	16486	NA	8421	371	25172	8388	NA	5617	246	16704	50	16654
UA	S10	Myanmar	2035	16486	NA	8421	371	25172	1303	NA	1505	71	4826	12	4814
UA	S11	Myanmar	2035	16486	NA	8421	371	25172	1502	NA	1413	88	5952	12	5940
UA	S12	Myanmar	2035	16486	NA	8421	787	53368	1303	NA	1505	151	10235	12	10223
UA	S13	Myanmar	2035	16486	NA	8421	787	53368	1502	NA	1413	187	12627	12	12615
UA	S14	Myanmar	2035	16486	NA	8421	787	53368	5593	NA	3744	349	23613	33	23580
UA	S1	Nepal	2035	12183	NA	6217	274	20157	3646	NA	2440	107	7876	22	7854
UA	S2	Nepal	2035	12183	NA	6217	274	20157	2263	NA	1941	85	6237	16	6221
UA	S3	Nepal	2035	12183	NA	6217	274	20157	5537	NA	2826	124	9161	27	9134
UA	S4	Nepal	2035	12183	NA	6217	274	20157	1132	NA	970	42	3119	8	3111
UA	S5	Nepal	2035	12183	NA	6217	274	20157	1823	NA	1220	53	3938	11	3927
UA	S6	Nepal	2035	12183	NA	6217	274	20157	2769	NA	1413	62	4581	14	4567
UA	S7	Nepal	2035	12183	NA	6217	274	20157	8307	NA	4238	187	13742	41	13701
UA	S8	Nepal	2035	12183	NA	6217	274	20157	3394	NA	2911	127	9356	24	9332
UA	S9	Nepal	2035	12183	NA	6217	274	20157	5468	NA	3660	160	11814	32	11781
UA	S10	Nepal	2035	12183	NA	6217	274	20157	848	NA	979	46	3413	8	3405
UA	S11	Nepal	2035	12183	NA	6217	274	20157	977	NA	919	57	4209	8	4202
UA	S12	Nepal	2035	12183	NA	6217	316	23280	848	NA	979	54	3942	8	3934
UA	S13	Nepal	2035	12183	NA	6217	316	23280	977	NA	919	66	4862	8	4855
UA	S14	Nepal	2035	12183	NA	6217	316	23280	3646	NA	2440	124	9097	22	9075
UA	S1	Nicaragua	2035	2508	NA	1279	56	4395	949	NA	635	28	2173	6	2167
UA	S2	Nicaragua	2035	2508	NA	1279	56	4395	589	NA	505	22	1721	4	1716
UA	S3	Nicaragua	2035	2508	NA	1279	56	4395	1441	NA	736	32	2527	7	2520
UA	S4	Nicaragua	2035	2508	NA	1279	56	4395	294	NA	253	11	860	2	858
UA	S5	Nicaragua	2035	2508	NA	1279	56	4395	474	NA	318	14	1086	3	1084
UA	S6	Nicaragua	2035	2508	NA	1279	56	4395	721	NA	368	16	1264	4	1260
UA	S7	Nicaragua	2035	2508	NA	1279	56	4395	2163	NA	1103	49	3791	11	3780
UA	S8	Nicaragua	2035	2508	NA	1279	56	4395	883	NA	758	33	2581	6	2575
UA	S9	Nicaragua	2035	2508	NA	1279	56	4395	1423	NA	953	42	3259	8	3251
UA	S10	Nicaragua	2035	2508	NA	1279	56	4395	220	NA	255	12	941	2	939
UA	S11	Nicaragua	2035	2508	NA	1279	56	4395	254	NA	239	15	1161	2	1159
UA	S12	Nicaragua	2035	2508	NA	1279	48	3779	220	NA	255	10	809	2	807
UA	S13	Nicaragua	2035	2508	NA	1279	48	3779	254	NA	239	13	998	2	996
UA	S14	Nicaragua	2035	2508	NA	1279	48	3779	949	NA	635	24	1868	6	1862
UA	S1	Niger	2035	45857	NA	23425	1031	68027	14355	NA	9612	421	27774	85	27688
UA	S2	Niger	2035	45857	NA	23425	1031	68027	8922	NA	7650	334	21997	64	21933
UA	S3	Niger	2035	45857	NA	23425	1031	68027	21777	NA	11125	490	32306	107	32199
UA	S4	Niger	2035	45857	NA	23425	1031	68027	4461	NA	3825	167	10998	32	10966
UA	S5	Niger	2035	45857	NA	23425	1031	68027	7178	NA	4806	211	13887	43	13844
UA	S6	Niger	2035	45857	NA	23425	1031	68027	10889	NA	5562	245	16153	54	16100
UA	S7	Niger	2035	45857	NA	23425	1031	68027	32666	NA	16687	735	48459	161	48299
UA	S8	Niger	2035	45857	NA	23425	1031	68027	13383	NA	11476	501	32995	96	32899
UA	S9	Niger	2035	45857	NA	23425	1031	68027	21533	NA	14418	632	41661	128	41533
UA	S10	Niger	2035	45857	NA	23425	1031	68027	3345	NA	3863	183	12036	30	12005
UA	S11	Niger	2035	45857	NA	23425	1031	68027	3855	NA	3627	226	14844	30	14814
UA	S12	Niger	2035	45857	NA	23425	2200	144863	3345	NA	3863	390	25641	30	25610
UA	S13	Niger	2035	45857	NA	23425	2200	144863	3855	NA	3627	482	31632	30	31602
UA	S14	Niger	2035	45857	NA	23425	2200	144863	14355	NA	9612	899	59151	85	59066
UA	S1	Nigeria	2035	238496	NA	121854	5365	330081	72653	NA	48649	2133	131113	432	130682
UA	S2	Nigeria	2035	238496	NA	121854	5365	330081	45164	NA	38726	1691	103844	323	103521
UA	S3	Nigeria	2035	238496	NA	121854	5365	330081	110193	NA	56300	2479	152508	542	151966
UA	S4	Nigeria	2035	238496	NA	121854	5365	330081	22582	NA	19363	845	51922	161	51760
UA	S5	Nigeria	2035	238496	NA	121854	5365	330081	36326	NA	24325	1067	65557	216	65341
UA	S6	Nigeria	2035	238496	NA	121854	5365	330081	55096	NA	28150	1239	76254	271	75983
UA	S7	Nigeria	2035	238496	NA	121854	5365	330081	165289	NA	84450	3718	228762	813	227949
UA	S8	Nigeria	2035	238496	NA	121854	5365	330081	67746	NA	58089	2536	155766	484	155281
UA	S9	Nigeria	2035	238496	NA	121854	5365	330081	108979	NA	72974	3200	196670	647	196023
UA	S10	Nigeria	2035	238496	NA	121854	5365	330081	16933	NA	19560	926	56820	154	56667
UA	S11	Nigeria	2035	238496	NA	121854	5365	330081	19519	NA	18363	1143	70074	150	69924
UA	S12	Nigeria	2035	238496	NA	121854	16613	1019605	16933	NA	19560	2869	175617	154	175463
UA	S13	Nigeria	2035	238496	NA	121854	16613	1019605	19519	NA	18363	3540	216664	150	216514
UA	S14	Nigeria	2035	238496	NA	121854	16613	1019605	72653	NA	48649	6605	405075	432	404643
UA	S1	Pakistan	2035	155502	NA	79490	3500	239875	47553	NA	31849	1396	95593	283	95310
UA	S2	Pakistan	2035	155502	NA	79490	3500	239875	29578	NA	25360	1107	75707	212	75495
UA	S3	Pakistan	2035	155502	NA	79490	3500	239875	72084	NA	36848	1622	111195	355	110840
UA	S4	Pakistan	2035	155502	NA	79490	3500	239875	14789	NA	12680	554	37853	106	37748
UA	S5	Pakistan	2035	155502	NA	79490	3500	239875	23777	NA	15924	698	47796	141	47655
UA	S6	Pakistan	2035	155502	NA	79490	3500	239875	36042	NA	18424	811	55597	177	55420
UA	S7	Pakistan	2035	155502	NA	79490	3500	239875	108126	NA	55272	2434	166792	532	166260
UA	S8	Pakistan	2035	155502	NA	79490	3500	239875	44368	NA	38039	1661	113560	317	113243
UA	S9	Pakistan	2035	155502	NA	79490	3500	239875	71330	NA	47773	2095	143389	424	142965
UA	S10	Pakistan	2035	155502	NA	79490	3500	239875	11095	NA	12814	607	41422	101	41322
UA	S11	Pakistan	2035	155502	NA	79490	3500	239875	12789	NA	12030	749	51088	98	50989
UA	S12	Pakistan	2035	155502	NA	79490	6896	471903	11095	NA	12814	1196	81520	101	81420
UA	S13	Pakistan	2035	155502	NA	79490	6896	471903	12789	NA	12030	1476	100567	98	100468
UA	S14	Pakistan	2035	155502	NA	79490	6896	471903	47553	NA	31849	2751	188080	283	187798
UA	S1	Papua New Guinea	2035	4512	NA	2305	101	6821	1465	NA	982	43	2890	9	2881
UA	S2	Papua New Guinea	2035	4512	NA	2305	101	6821	911	NA	781	34	2289	7	2282
UA	S3	Papua New Guinea	2035	4512	NA	2305	101	6821	2224	NA	1136	50	3362	11	3351
UA	S4	Papua New Guinea	2035	4512	NA	2305	101	6821	455	NA	391	17	1144	3	1141
UA	S5	Papua New Guinea	2035	4512	NA	2305	101	6821	733	NA	491	22	1445	4	1441
UA	S6	Papua New Guinea	2035	4512	NA	2305	101	6821	1112	NA	568	25	1681	5	1675
UA	S7	Papua New Guinea	2035	4512	NA	2305	101	6821	3336	NA	1704	75	5043	16	5026
UA	S8	Papua New Guinea	2035	4512	NA	2305	101	6821	1366	NA	1172	51	3433	10	3424
UA	S9	Papua New Guinea	2035	4512	NA	2305	101	6821	2199	NA	1472	65	4335	13	4322
UA	S10	Papua New Guinea	2035	4512	NA	2305	101	6821	342	NA	394	19	1252	3	1249
UA	S11	Papua New Guinea	2035	4512	NA	2305	101	6821	394	NA	370	23	1545	3	1542
UA	S12	Papua New Guinea	2035	4512	NA	2305	362	24261	342	NA	394	67	4457	3	4454
UA	S13	Papua New Guinea	2035	4512	NA	2305	362	24261	394	NA	370	82	5499	3	5496
UA	S14	Papua New Guinea	2035	4512	NA	2305	362	24261	1465	NA	982	153	10281	9	10273
UA	S1	Republic of Moldova	2035	726	NA	370	16	1176	275	NA	184	8	582	2	580
UA	S2	Republic of Moldova	2035	726	NA	370	16	1176	171	NA	146	6	461	1	460
UA	S3	Republic of Moldova	2035	726	NA	370	16	1176	418	NA	213	9	677	2	675
UA	S4	Republic of Moldova	2035	726	NA	370	16	1176	85	NA	73	3	230	1	230
UA	S5	Republic of Moldova	2035	726	NA	370	16	1176	137	NA	92	4	291	1	290
UA	S6	Republic of Moldova	2035	726	NA	370	16	1176	209	NA	107	5	338	1	337
UA	S7	Republic of Moldova	2035	726	NA	370	16	1176	627	NA	320	14	1015	3	1012
UA	S8	Republic of Moldova	2035	726	NA	370	16	1176	256	NA	219	10	691	2	690
UA	S9	Republic of Moldova	2035	726	NA	370	16	1176	412	NA	276	12	873	2	870
UA	S10	Republic of Moldova	2035	726	NA	370	16	1176	64	NA	74	3	252	1	252
UA	S11	Republic of Moldova	2035	726	NA	370	16	1176	74	NA	69	4	311	1	310
UA	S12	Republic of Moldova	2035	726	NA	370	11	766	64	NA	74	2	164	1	164
UA	S13	Republic of Moldova	2035	726	NA	370	11	766	74	NA	69	3	202	1	202
UA	S14	Republic of Moldova	2035	726	NA	370	11	766	275	NA	184	5	379	2	377
UA	S1	Rwanda	2035	9689	NA	4947	218	15388	3402	NA	2278	100	7051	20	7031
UA	S2	Rwanda	2035	9689	NA	4947	218	15388	2114	NA	1812	79	5584	15	5569
UA	S3	Rwanda	2035	9689	NA	4947	218	15388	5164	NA	2637	116	8202	25	8176
UA	S4	Rwanda	2035	9689	NA	4947	218	15388	1057	NA	906	40	2792	8	2784
UA	S5	Rwanda	2035	9689	NA	4947	218	15388	1701	NA	1139	50	3525	10	3515
UA	S6	Rwanda	2035	9689	NA	4947	218	15388	2583	NA	1318	58	4101	13	4088
UA	S7	Rwanda	2035	9689	NA	4947	218	15388	7747	NA	3955	174	12302	38	12264
UA	S8	Rwanda	2035	9689	NA	4947	218	15388	3170	NA	2719	119	8376	23	8353
UA	S9	Rwanda	2035	9689	NA	4947	218	15388	5103	NA	3417	150	10576	30	10546
UA	S10	Rwanda	2035	9689	NA	4947	218	15388	792	NA	915	43	3055	7	3048
UA	S11	Rwanda	2035	9689	NA	4947	218	15388	913	NA	859	53	3768	7	3761
UA	S12	Rwanda	2035	9689	NA	4947	448	31581	792	NA	915	89	6273	7	6266
UA	S13	Rwanda	2035	9689	NA	4947	448	31581	913	NA	859	110	7739	7	7732
UA	S14	Rwanda	2035	9689	NA	4947	448	31581	3402	NA	2278	205	14472	20	14452
UA	S1	Sao Tome and Principe	2035	193	NA	99	4	296	73	NA	49	2	146	0	145
UA	S2	Sao Tome and Principe	2035	193	NA	99	4	296	45	NA	39	2	116	0	115
UA	S3	Sao Tome and Principe	2035	193	NA	99	4	296	111	NA	57	2	170	1	169
UA	S4	Sao Tome and Principe	2035	193	NA	99	4	296	22	NA	20	1	58	0	58
UA	S5	Sao Tome and Principe	2035	193	NA	99	4	296	37	NA	24	1	73	0	73
UA	S6	Sao Tome and Principe	2035	193	NA	99	4	296	56	NA	28	1	85	0	85
UA	S7	Sao Tome and Principe	2035	193	NA	99	4	296	167	NA	85	4	255	1	254
UA	S8	Sao Tome and Principe	2035	193	NA	99	4	296	68	NA	59	3	173	0	173
UA	S9	Sao Tome and Principe	2035	193	NA	99	4	296	110	NA	73	3	219	1	218
UA	S10	Sao Tome and Principe	2035	193	NA	99	4	296	17	NA	20	1	63	0	63
UA	S11	Sao Tome and Principe	2035	193	NA	99	4	296	20	NA	18	1	78	0	78
UA	S12	Sao Tome and Principe	2035	193	NA	99	4	296	17	NA	20	1	63	0	63
UA	S13	Sao Tome and Principe	2035	193	NA	99	4	296	20	NA	18	1	78	0	78
UA	S14	Sao Tome and Principe	2035	193	NA	99	4	296	73	NA	49	2	146	0	145
UA	S1	Senegal	2035	21598	NA	11021	485	34193	7364	NA	4929	216	15224	44	15181
UA	S2	Senegal	2035	21598	NA	11021	485	34193	4571	NA	3921	171	12057	33	12025
UA	S3	Senegal	2035	21598	NA	11021	485	34193	11185	NA	5708	251	17709	55	17654
UA	S4	Senegal	2035	21598	NA	11021	485	34193	2286	NA	1960	86	6029	16	6012
UA	S5	Senegal	2035	21598	NA	11021	485	34193	3682	NA	2465	108	7612	22	7590
UA	S6	Senegal	2035	21598	NA	11021	485	34193	5593	NA	2854	126	8854	27	8827
UA	S7	Senegal	2035	21598	NA	11021	485	34193	16778	NA	8562	377	26563	82	26481
UA	S8	Senegal	2035	21598	NA	11021	485	34193	6857	NA	5881	257	18086	49	18037
UA	S9	Senegal	2035	21598	NA	11021	485	34193	11046	NA	7394	324	22836	66	22771
UA	S10	Senegal	2035	21598	NA	11021	485	34193	1712	NA	1978	94	6597	16	6582
UA	S11	Senegal	2035	21598	NA	11021	485	34193	1973	NA	1857	116	8137	15	8122
UA	S12	Senegal	2035	21598	NA	11021	570	40132	1712	NA	1978	110	7744	16	7729
UA	S13	Senegal	2035	21598	NA	11021	570	40132	1973	NA	1857	136	9552	15	9537
UA	S14	Senegal	2035	21598	NA	11021	570	40132	7364	NA	4929	254	17869	44	17826
UA	S1	Sierra Leone	2035	6889	NA	3523	155	9109	2573	NA	1724	76	4433	15	4418
UA	S2	Sierra Leone	2035	6889	NA	3523	155	9109	1601	NA	1373	60	3511	11	3500
UA	S3	Sierra Leone	2035	6889	NA	3523	155	9109	3900	NA	1994	88	5157	19	5137
UA	S4	Sierra Leone	2035	6889	NA	3523	155	9109	801	NA	686	30	1756	6	1750
UA	S5	Sierra Leone	2035	6889	NA	3523	155	9109	1287	NA	862	38	2217	8	2209
UA	S6	Sierra Leone	2035	6889	NA	3523	155	9109	1950	NA	997	44	2578	10	2569
UA	S7	Sierra Leone	2035	6889	NA	3523	155	9109	5849	NA	2991	132	7735	29	7706
UA	S8	Sierra Leone	2035	6889	NA	3523	155	9109	2402	NA	2059	90	5267	17	5250
UA	S9	Sierra Leone	2035	6889	NA	3523	155	9109	3860	NA	2586	113	6650	23	6627
UA	S10	Sierra Leone	2035	6889	NA	3523	155	9109	601	NA	694	33	1921	5	1916
UA	S11	Sierra Leone	2035	6889	NA	3523	155	9109	693	NA	651	41	2369	5	2364
UA	S12	Sierra Leone	2035	6889	NA	3523	630	36888	601	NA	694	133	7785	5	7779
UA	S13	Sierra Leone	2035	6889	NA	3523	630	36888	693	NA	651	165	9605	5	9599
UA	S14	Sierra Leone	2035	6889	NA	3523	630	36888	2573	NA	1724	307	17955	15	17940
UA	S1	Solomon Islands	2035	366	NA	187	8	606	113	NA	76	3	245	1	244
UA	S2	Solomon Islands	2035	366	NA	187	8	606	71	NA	60	3	194	1	193
UA	S3	Solomon Islands	2035	366	NA	187	8	606	172	NA	88	4	285	1	284
UA	S4	Solomon Islands	2035	366	NA	187	8	606	35	NA	30	1	97	0	97
UA	S5	Solomon Islands	2035	366	NA	187	8	606	56	NA	38	2	122	0	122
UA	S6	Solomon Islands	2035	366	NA	187	8	606	86	NA	44	2	142	0	142
UA	S7	Solomon Islands	2035	366	NA	187	8	606	258	NA	132	6	427	1	426
UA	S8	Solomon Islands	2035	366	NA	187	8	606	106	NA	90	4	291	1	290
UA	S9	Solomon Islands	2035	366	NA	187	8	606	169	NA	114	5	367	1	366
UA	S10	Solomon Islands	2035	366	NA	187	8	606	27	NA	30	1	106	0	106
UA	S11	Solomon Islands	2035	366	NA	187	8	606	30	NA	29	2	131	0	131
UA	S12	Solomon Islands	2035	366	NA	187	14	1038	27	NA	30	2	182	0	181
UA	S13	Solomon Islands	2035	366	NA	187	14	1038	30	NA	29	3	224	0	224
UA	S14	Solomon Islands	2035	366	NA	187	14	1038	113	NA	76	6	419	1	418
UA	S1	Somalia	2035	19136	NA	9783	431	27162	4292	NA	2875	126	7938	26	7912
UA	S2	Somalia	2035	19136	NA	9783	431	27162	2670	NA	2289	100	6287	19	6268
UA	S3	Somalia	2035	19136	NA	9783	431	27162	6505	NA	3326	146	9233	32	9201
UA	S4	Somalia	2035	19136	NA	9783	431	27162	1335	NA	1145	50	3143	10	3134
UA	S5	Somalia	2035	19136	NA	9783	431	27162	2146	NA	1437	63	3969	13	3956
UA	S6	Somalia	2035	19136	NA	9783	431	27162	3252	NA	1663	73	4617	16	4601
UA	S7	Somalia	2035	19136	NA	9783	431	27162	9757	NA	4989	220	13850	48	13802
UA	S8	Somalia	2035	19136	NA	9783	431	27162	4005	NA	3434	150	9430	29	9402
UA	S9	Somalia	2035	19136	NA	9783	431	27162	6438	NA	4312	189	11907	38	11869
UA	S10	Somalia	2035	19136	NA	9783	431	27162	1002	NA	1157	55	3440	9	3431
UA	S11	Somalia	2035	19136	NA	9783	431	27162	1155	NA	1086	68	4242	9	4233
UA	S12	Somalia	2035	19136	NA	9783	1612	101418	1002	NA	1157	205	12852	9	12843
UA	S13	Somalia	2035	19136	NA	9783	1612	101418	1155	NA	1086	253	15856	9	15847
UA	S14	Somalia	2035	19136	NA	9783	1612	101418	4292	NA	2875	472	29645	26	29619
UA	S1	South Sudan	2035	13779	NA	7041	310	19972	4108	NA	2751	121	7762	24	7738
UA	S2	South Sudan	2035	13779	NA	7041	310	19972	2554	NA	2190	96	6147	18	6129
UA	S3	South Sudan	2035	13779	NA	7041	310	19972	6229	NA	3183	140	9029	31	8998
UA	S4	South Sudan	2035	13779	NA	7041	310	19972	1277	NA	1095	48	3074	9	3065
UA	S5	South Sudan	2035	13779	NA	7041	310	19972	2054	NA	1375	60	3881	12	3869
UA	S6	South Sudan	2035	13779	NA	7041	310	19972	3114	NA	1592	70	4514	15	4499
UA	S7	South Sudan	2035	13779	NA	7041	310	19972	9343	NA	4775	210	13543	46	13497
UA	S8	South Sudan	2035	13779	NA	7041	310	19972	3831	NA	3285	143	9221	27	9194
UA	S9	South Sudan	2035	13779	NA	7041	310	19972	6162	NA	4126	181	11643	37	11606
UA	S10	South Sudan	2035	13779	NA	7041	310	19972	958	NA	1106	52	3364	9	3355
UA	S11	South Sudan	2035	13779	NA	7041	310	19972	1104	NA	1039	65	4148	8	4140
UA	S12	South Sudan	2035	13779	NA	7041	1121	72064	958	NA	1106	190	12144	9	12135
UA	S13	South Sudan	2035	13779	NA	7041	1121	72064	1104	NA	1039	234	14983	8	14974
UA	S14	South Sudan	2035	13779	NA	7041	1121	72064	4108	NA	2751	436	28012	24	27988
UA	S1	Sri Lanka	2035	5240	NA	2672	118	9060	1971	NA	1319	58	4453	12	4441
UA	S2	Sri Lanka	2035	5240	NA	2672	118	9060	1222	NA	1049	46	3526	9	3518
UA	S3	Sri Lanka	2035	5240	NA	2672	118	9060	2995	NA	1528	67	5179	15	5165
UA	S4	Sri Lanka	2035	5240	NA	2672	118	9060	611	NA	524	23	1763	4	1759
UA	S5	Sri Lanka	2035	5240	NA	2672	118	9060	986	NA	659	29	2226	6	2221
UA	S6	Sri Lanka	2035	5240	NA	2672	118	9060	1498	NA	764	34	2590	7	2582
UA	S7	Sri Lanka	2035	5240	NA	2672	118	9060	4494	NA	2291	101	7769	22	7747
UA	S8	Sri Lanka	2035	5240	NA	2672	118	9060	1833	NA	1573	69	5290	13	5276
UA	S9	Sri Lanka	2035	5240	NA	2672	118	9060	2957	NA	1978	87	6679	18	6662
UA	S10	Sri Lanka	2035	5240	NA	2672	118	9060	457	NA	529	25	1929	4	1925
UA	S11	Sri Lanka	2035	5240	NA	2672	118	9060	528	NA	496	31	2380	4	2376
UA	S12	Sri Lanka	2035	5240	NA	2672	50	3878	457	NA	529	11	825	4	821
UA	S13	Sri Lanka	2035	5240	NA	2672	50	3878	528	NA	496	13	1017	4	1013
UA	S14	Sri Lanka	2035	5240	NA	2672	50	3878	1971	NA	1319	25	1905	12	1893
UA	S1	Sudan	2035	43558	NA	22248	980	65992	13968	NA	9353	410	27605	83	27522
UA	S2	Sudan	2035	43558	NA	22248	980	65992	8681	NA	7443	325	21863	62	21800
UA	S3	Sudan	2035	43558	NA	22248	980	65992	21194	NA	10825	477	32110	104	32005
UA	S4	Sudan	2035	43558	NA	22248	980	65992	4340	NA	3722	163	10931	31	10900
UA	S5	Sudan	2035	43558	NA	22248	980	65992	6985	NA	4676	205	13802	41	13761
UA	S6	Sudan	2035	43558	NA	22248	980	65992	10596	NA	5413	238	16055	52	16003
UA	S7	Sudan	2035	43558	NA	22248	980	65992	31790	NA	16238	715	48164	156	48008
UA	S8	Sudan	2035	43558	NA	22248	980	65992	13020	NA	11165	488	32794	93	32701
UA	S9	Sudan	2035	43558	NA	22248	980	65992	20953	NA	14029	615	41407	124	41282
UA	S10	Sudan	2035	43558	NA	22248	980	65992	3254	NA	3758	178	11962	30	11933
UA	S11	Sudan	2035	43558	NA	22248	980	65992	3750	NA	3529	220	14753	29	14725
UA	S12	Sudan	2035	43558	NA	22248	1805	121392	3254	NA	3758	328	22012	30	21983
UA	S13	Sudan	2035	43558	NA	22248	1805	121392	3750	NA	3529	405	27155	29	27126
UA	S14	Sudan	2035	43558	NA	22248	1805	121392	13968	NA	9353	755	50784	83	50701
UA	S1	Tajikistan	2035	6300	NA	3216	142	10300	2068	NA	1385	61	4414	12	4402
UA	S2	Tajikistan	2035	6300	NA	3216	142	10300	1285	NA	1101	48	3496	9	3487
UA	S3	Tajikistan	2035	6300	NA	3216	142	10300	3140	NA	1603	71	5135	15	5119
UA	S4	Tajikistan	2035	6300	NA	3216	142	10300	642	NA	551	24	1748	5	1743
UA	S5	Tajikistan	2035	6300	NA	3216	142	10300	1034	NA	692	30	2207	6	2201
UA	S6	Tajikistan	2035	6300	NA	3216	142	10300	1570	NA	802	35	2567	8	2560
UA	S7	Tajikistan	2035	6300	NA	3216	142	10300	4710	NA	2405	106	7702	23	7679
UA	S8	Tajikistan	2035	6300	NA	3216	142	10300	1927	NA	1652	72	5244	14	5230
UA	S9	Tajikistan	2035	6300	NA	3216	142	10300	3102	NA	2077	91	6621	18	6603
UA	S10	Tajikistan	2035	6300	NA	3216	142	10300	481	NA	556	26	1913	4	1908
UA	S11	Tajikistan	2035	6300	NA	3216	142	10300	554	NA	522	32	2359	4	2355
UA	S12	Tajikistan	2035	6300	NA	3216	273	19809	481	NA	556	51	3680	4	3676
UA	S13	Tajikistan	2035	6300	NA	3216	273	19809	554	NA	522	63	4540	4	4535
UA	S14	Tajikistan	2035	6300	NA	3216	273	19809	2068	NA	1385	117	8490	12	8478
UA	S1	Timor-Leste	2035	1072	NA	547	24	1734	334	NA	224	10	706	2	704
UA	S2	Timor-Leste	2035	1072	NA	547	24	1734	207	NA	178	8	559	1	557
UA	S3	Timor-Leste	2035	1072	NA	547	24	1734	508	NA	259	11	821	2	818
UA	S4	Timor-Leste	2035	1072	NA	547	24	1734	104	NA	89	4	279	1	279
UA	S5	Timor-Leste	2035	1072	NA	547	24	1734	167	NA	112	5	353	1	352
UA	S6	Timor-Leste	2035	1072	NA	547	24	1734	253	NA	130	6	410	1	409
UA	S7	Timor-Leste	2035	1072	NA	547	24	1734	761	NA	389	17	1231	4	1227
UA	S8	Timor-Leste	2035	1072	NA	547	24	1734	311	NA	267	12	838	2	836
UA	S9	Timor-Leste	2035	1072	NA	547	24	1734	501	NA	336	15	1058	3	1056
UA	S10	Timor-Leste	2035	1072	NA	547	24	1734	77	NA	90	4	306	1	305
UA	S11	Timor-Leste	2035	1072	NA	547	24	1734	90	NA	84	5	377	1	376
UA	S12	Timor-Leste	2035	1072	NA	547	25	1816	77	NA	90	4	320	1	320
UA	S13	Timor-Leste	2035	1072	NA	547	25	1816	90	NA	84	5	395	1	394
UA	S14	Timor-Leste	2035	1072	NA	547	25	1816	334	NA	224	10	739	2	737
UA	S1	Togo	2035	8637	NA	4413	194	12330	2948	NA	1973	87	5485	18	5468
UA	S2	Togo	2035	8637	NA	4413	194	12330	1832	NA	1571	69	4344	13	4331
UA	S3	Togo	2035	8637	NA	4413	194	12330	4469	NA	2284	101	6380	22	6358
UA	S4	Togo	2035	8637	NA	4413	194	12330	917	NA	785	34	2172	7	2166
UA	S5	Togo	2035	8637	NA	4413	194	12330	1473	NA	987	43	2743	9	2734
UA	S6	Togo	2035	8637	NA	4413	194	12330	2235	NA	1142	50	3190	11	3179
UA	S7	Togo	2035	8637	NA	4413	194	12330	6704	NA	3426	151	9571	33	9538
UA	S8	Togo	2035	8637	NA	4413	194	12330	2749	NA	2356	103	6516	20	6497
UA	S9	Togo	2035	8637	NA	4413	194	12330	4421	NA	2960	130	8228	26	8202
UA	S10	Togo	2035	8637	NA	4413	194	12330	687	NA	793	38	2377	6	2371
UA	S11	Togo	2035	8637	NA	4413	194	12330	792	NA	745	46	2932	6	2925
UA	S12	Togo	2035	8637	NA	4413	255	16151	687	NA	793	49	3114	6	3108
UA	S13	Togo	2035	8637	NA	4413	255	16151	792	NA	745	61	3841	6	3835
UA	S14	Togo	2035	8637	NA	4413	255	16151	2948	NA	1973	113	7186	18	7168
UA	S1	Uganda	2035	65187	NA	33306	1466	96748	20790	NA	13921	610	40232	124	40109
UA	S2	Uganda	2035	65187	NA	33306	1466	96748	12923	NA	11082	484	31863	92	31771
UA	S3	Uganda	2035	65187	NA	33306	1466	96748	31532	NA	16110	709	46798	155	46643
UA	S4	Uganda	2035	65187	NA	33306	1466	96748	6462	NA	5541	242	15932	46	15886
UA	S5	Uganda	2035	65187	NA	33306	1466	96748	10394	NA	6961	305	20116	62	20054
UA	S6	Uganda	2035	65187	NA	33306	1466	96748	15766	NA	8055	355	23399	78	23321
UA	S7	Uganda	2035	65187	NA	33306	1466	96748	47297	NA	24166	1064	70197	233	69964
UA	S8	Uganda	2035	65187	NA	33306	1466	96748	19386	NA	16622	726	47795	139	47657
UA	S9	Uganda	2035	65187	NA	33306	1466	96748	31184	NA	20882	916	60348	185	60163
UA	S10	Uganda	2035	65187	NA	33306	1466	96748	4846	NA	5597	265	17434	44	17390
UA	S11	Uganda	2035	65187	NA	33306	1466	96748	5585	NA	5255	327	21502	43	21459
UA	S12	Uganda	2035	65187	NA	33306	2047	134922	4846	NA	5597	370	24319	44	24275
UA	S13	Uganda	2035	65187	NA	33306	2047	134922	5585	NA	5255	457	29997	43	29954
UA	S14	Uganda	2035	65187	NA	33306	2047	134922	20790	NA	13921	852	56111	124	55987
UA	S1	Ukraine	2035	9176	NA	4679	206	15043	3467	NA	2320	102	7428	21	7407
UA	S2	Ukraine	2035	9176	NA	4679	206	15043	2150	NA	1845	81	5883	15	5867
UA	S3	Ukraine	2035	9176	NA	4679	206	15043	5270	NA	2688	118	8640	26	8614
UA	S4	Ukraine	2035	9176	NA	4679	206	15043	1076	NA	922	40	2941	8	2934
UA	S5	Ukraine	2035	9176	NA	4679	206	15043	1734	NA	1160	51	3714	10	3704
UA	S6	Ukraine	2035	9176	NA	4679	206	15043	2635	NA	1344	59	4320	13	4307
UA	S7	Ukraine	2035	9176	NA	4679	206	15043	7906	NA	4031	178	12960	39	12922
UA	S8	Ukraine	2035	9176	NA	4679	206	15043	3226	NA	2767	121	8824	23	8801
UA	S9	Ukraine	2035	9176	NA	4679	206	15043	5201	NA	3480	153	11142	31	11111
UA	S10	Ukraine	2035	9176	NA	4679	206	15043	805	NA	930	44	3219	7	3211
UA	S11	Ukraine	2035	9176	NA	4679	206	15043	928	NA	873	54	3970	7	3963
UA	S12	Ukraine	2035	9176	NA	4679	74	5444	805	NA	930	16	1163	7	1156
UA	S13	Ukraine	2035	9176	NA	4679	74	5444	928	NA	873	20	1434	7	1427
UA	S14	Ukraine	2035	9176	NA	4679	74	5444	3467	NA	2320	37	2687	21	2667
UA	S1	United Republic of Tanzania	2035	80285	NA	40997	1805	126480	26743	NA	17904	785	54968	159	54810
UA	S2	United Republic of Tanzania	2035	80285	NA	40997	1805	126480	16614	NA	14247	622	43534	119	43415
UA	S3	United Republic of Tanzania	2035	80285	NA	40997	1805	126480	40587	NA	20725	913	63940	200	63740
UA	S4	United Republic of Tanzania	2035	80285	NA	40997	1805	126480	8307	NA	7123	311	21767	59	21708
UA	S5	United Republic of Tanzania	2035	80285	NA	40997	1805	126480	13371	NA	8952	393	27484	79	27405
UA	S6	United Republic of Tanzania	2035	80285	NA	40997	1805	126480	20293	NA	10363	456	31970	100	31870
UA	S7	United Republic of Tanzania	2035	80285	NA	40997	1805	126480	60879	NA	31088	1369	95909	299	95610
UA	S8	United Republic of Tanzania	2035	80285	NA	40997	1805	126480	24921	NA	21370	933	65301	178	65123
UA	S9	United Republic of Tanzania	2035	80285	NA	40997	1805	126480	40114	NA	26856	1178	82453	238	82214
UA	S10	United Republic of Tanzania	2035	80285	NA	40997	1805	126480	6226	NA	7192	341	23820	56	23763
UA	S11	United Republic of Tanzania	2035	80285	NA	40997	1805	126480	7176	NA	6753	420	29378	55	29323
UA	S12	United Republic of Tanzania	2035	80285	NA	40997	2875	201204	6226	NA	7192	543	37903	56	37847
UA	S13	United Republic of Tanzania	2035	80285	NA	40997	2875	201204	7176	NA	6753	670	46756	55	46701
UA	S14	United Republic of Tanzania	2035	80285	NA	40997	2875	201204	26743	NA	17904	1250	87451	159	87292
UA	S1	Uzbekistan	2035	13710	NA	6997	308	22218	5149	NA	3446	151	10893	31	10862
UA	S2	Uzbekistan	2035	13710	NA	6997	308	22218	3196	NA	2742	120	8627	23	8604
UA	S3	Uzbekistan	2035	13710	NA	6997	308	22218	7819	NA	3990	176	12670	38	12632
UA	S4	Uzbekistan	2035	13710	NA	6997	308	22218	1598	NA	1371	60	4313	11	4302
UA	S5	Uzbekistan	2035	13710	NA	6997	308	22218	2574	NA	1723	76	5446	15	5431
UA	S6	Uzbekistan	2035	13710	NA	6997	308	22218	3909	NA	1995	88	6335	19	6316
UA	S7	Uzbekistan	2035	13710	NA	6997	308	22218	11727	NA	5986	264	19005	58	18948
UA	S8	Uzbekistan	2035	13710	NA	6997	308	22218	4795	NA	4112	180	12940	34	12906
UA	S9	Uzbekistan	2035	13710	NA	6997	308	22218	7723	NA	5169	227	16339	46	16293
UA	S10	Uzbekistan	2035	13710	NA	6997	308	22218	1198	NA	1383	66	4720	11	4709
UA	S11	Uzbekistan	2035	13710	NA	6997	308	22218	1380	NA	1299	81	5822	11	5811
UA	S12	Uzbekistan	2035	13710	NA	6997	354	25495	1198	NA	1383	75	5417	11	5406
UA	S13	Uzbekistan	2035	13710	NA	6997	354	25495	1380	NA	1299	93	6681	11	6671
UA	S14	Uzbekistan	2035	13710	NA	6997	354	25495	5149	NA	3446	173	12499	31	12469
UA	S1	Viet Nam	2035	21763	NA	11102	489	38224	7540	NA	5047	221	17299	45	17254
UA	S2	Viet Nam	2035	21763	NA	11102	489	38224	4680	NA	4013	175	13700	33	13666
UA	S3	Viet Nam	2035	21763	NA	11102	489	38224	11456	NA	5845	257	20122	56	20066
UA	S4	Viet Nam	2035	21763	NA	11102	489	38224	2339	NA	2007	88	6850	17	6833
UA	S5	Viet Nam	2035	21763	NA	11102	489	38224	3771	NA	2523	111	8649	22	8627
UA	S6	Viet Nam	2035	21763	NA	11102	489	38224	5729	NA	2922	129	10061	28	10033
UA	S7	Viet Nam	2035	21763	NA	11102	489	38224	17185	NA	8767	386	30184	84	30099
UA	S8	Viet Nam	2035	21763	NA	11102	489	38224	7019	NA	6020	263	20550	50	20500
UA	S9	Viet Nam	2035	21763	NA	11102	489	38224	11311	NA	7570	332	25948	67	25881
[truncated: 47 more rows]

## Sheet: Appendix Table 4.4
Appendix Table 4.4: Estimates of vaccine coverage and target population for select years.
Country	ISO3	2023			2029			2035
		Coverage	Pregnant women#	Livebirth	Coverage	Pregnant women	Livebirth	Coverage	Pregnant women	Livebirth
Afghanistan	AFG	0.37	1153552	1127726	0.55	1155278	1132169	0.73	1148540	1128019
Angola	AGO	0.68	1356802	1324755	0.76	1547678	1514224	0.82	1737142	1702783
Armenia	ARM	0.96	32632	32278	0.96	28629	28366	0.96	27334	27122
Azerbaijan	AZE	0.74	134114	132374	0.8	131758	130314	0.86	133367	132132
Bangladesh	BGD	0.51	2906602	2851680	0.69	2721552	2679617	0.77	2525373	2493662
Benin	BEN	0.69	434775	423135	0.77	477392	465482	0.83	517667	505633
Bhutan	BTN	0.81	13741	13577	0.87	12489	12368	0.93	11623	11531
Bolivia	BOL	0.74	251807	249096	0.8	250572	248194	0.86	247283	245214
Burkina Faso	BFA	0.72	783810	770035	0.78	866383	852949	0.84	943365	930463
Burundi	BDI	0.44	472174	461726	0.62	506207	496259	0.74	569118	559188
Cambodia	KHM	0.74	345882	342840	0.8	333693	331334	0.86	333541	331646
Cameroon	CMR	0.7	886467	871213	0.78	955700	940568	0.84	1030293	1015283
Central African Republic	CAF	0.47	171629	166182	0.65	188022	182259	0.75	194741	188978
Chad	TCD	0.43	674794	649299	0.61	738720	711131	0.73	793956	764645
Comoros	COM	0.71	26670	25929	0.77	27966	27224	0.83	29288	28547
Congo, Dem. Rep.	COD	0.72	3636125	3550242	0.78	4073728	3985670	0.84	4460938	4372704
Congo, Rep.	COG	0.73	189875	187506	0.79	215816	213456	0.85	240633	238327
Cuba	CUB	0.95	113937	113422	0.95	108488	108099	0.95	101919	101629
Côte d'Ivoire	CIV	0.71	946477	924076	0.77	1039042	1016131	0.83	1138902	1115508
Djibouti	DJI	0.57	21168	20544	0.73	20795	20237	0.79	19854	19369
Eritrea	ERI	0.71	164719	161474	0.77	174363	171201	0.83	186991	183871
Ethiopia	ETH	0.29	3372334	3287891	0.47	3444135	3366599	0.65	3478450	3408063
Gambia, The	GMB	0.86	87135	85357	0.92	94652	92906	0.95	100897	99215
Georgia	GEO	0.9	44743	44364	0.96	41542	41254	0.96	40757	40526
Ghana	GHA	0.9	883566	866556	0.96	930508	914412	0.96	980294	965061
Guinea	GIN	0.69	475280	466627	0.77	516232	507686	0.83	552997	544674
Guinea-Bissau	GNB	0.73	67085	65118	0.79	70287	68498	0.85	74645	72997
Guyana	GUY	0.79	14710	14479	0.85	14008	13799	0.91	13036	12852
Haiti	HTI	0.74	251689	245992	0.8	242848	237635	0.86	234210	229442
Honduras	HND	0.9	198385	196332	0.95	191481	189755	0.95	183195	181758
India	IND	0.47	24794808	24333980	0.65	23841396	23457420	0.75	22642266	22326372
Indonesia	IDN	0.75	4632657	4580793	0.81	4582064	4536288	0.87	4491986	4451946
Kenya	KEN	0.75	1626512	1593691	0.81	1721428	1688880	0.87	1801651	1769735
Kiribati	KIR	0.73	3240	3192	0.79	3132	3088	0.85	3178	3135
Korea, Dem. People's Rep.	PRK	0.94	350517	346664	0.95	336629	333426	0.95	313265	310685
Kyrgyz Republic	KGZ	0.96	128843	127735	0.96	126602	125637	0.96	130697	129814
Lao PDR	LAO	0.35	152617	149577	0.53	144354	141786	0.71	136959	134783
Lesotho	LSO	0.76	58481	57480	0.82	58051	57137	0.88	58494	57647
Liberia	LBR	0.84	171091	168153	0.9	186372	183616	0.95	200272	197722
Madagascar	MDG	0.54	925015	909858	0.72	1002434	987047	0.78	1069499	1054122
Malawi	MWI	0.74	732414	718863	0.8	790873	777726	0.86	847614	834957
Mali	MLI	0.53	839923	817325	0.71	940262	917783	0.77	1027208	1005394
Mauritania	MRT	0.72	154825	151107	0.78	167890	164134	0.84	180729	176963
Moldova	MDA	0.96	34805	34569	0.96	31582	31390	0.96	28545	28390
Mongolia	MNG	0.82	60033	59706	0.88	58365	58108	0.94	57281	57077
Mozambique	MOZ	0.61	1218924	1199899	0.75	1357990	1339519	0.81	1484991	1467393
Myanmar	MMR	0.74	922635	907928	0.8	905086	892739	0.86	865807	855703
Nepal	NPL	0.48	568998	560777	0.66	517417	511098	0.76	467017	462198
Nicaragua	NIC	0.85	111017	110351	0.91	104583	104043	0.96	98738	98300
Niger	NER	0.57	1205195	1163831	0.73	1450333	1401698	0.79	1713448	1657311
Nigeria	NGA	0.55	7760371	7471694	0.71	8563479	8268151	0.77	9330955	9032680
Pakistan	PAK	0.54	5247407	5052858	0.72	5188978	5011667	0.78	5273167	5107135
Papua New Guinea	PNG	0.68	231474	228154	0.76	242186	238932	0.82	251722	248555
Rwanda	RWA	0.77	369064	364087	0.83	384225	379873	0.89	402727	398897
Senegal	SEN	0.74	582233	570628	0.8	635726	624677	0.86	693526	683019
Sierra Leone	SLE	0.82	255560	250804	0.88	261296	257257	0.94	264414	261022
Solomon Islands	SLB	0.58	17663	17374	0.72	18604	18312	0.78	19409	19117
Somalia	SOM	0.21	690517	668096	0.39	774201	750068	0.57	856459	830831
South Sudan	SSD	0.46	470944	458416	0.64	503126	490654	0.76	530488	518236
Sri Lanka	LKA	0.87	291492	290368	0.93	275208	274318	0.95	271414	270678
Sudan	SDN	0.63	1400555	1370201	0.75	1526886	1496059	0.81	1631233	1600557
São Tomé and Principe	STP	0.86	6997	6906	0.92	7528	7445	0.96	7923	7848
Tajikistan	TJK	0.69	239429	236611	0.77	236843	234371	0.83	250133	247817
Tanzania	TZA	0.72	2367941	2324713	0.78	2682307	2639619	0.84	2988064	2946620
Timor-Leste	TLS	0.59	47853	47173	0.73	51323	50699	0.79	53295	52741
Togo	TGO	0.74	275024	267062	0.8	298923	291093	0.86	319874	312295
Uganda	UGA	0.65	1937306	1903844	0.75	2164241	2131459	0.81	2369208	2337746
Ukraine	UKR	0.94	427899	424771	0.96	372846	370459	0.96	360200	358180
Uzbekistan	UZB	0.92	586147	580079	0.95	542748	537673	0.95	542951	538367
Vietnam	VNM	0.76	1523907	1511542	0.82	1341998	1332690	0.88	1282158	1274558
Yemen, Rep.	YEM	0.43	870618	848806	0.61	876837	856730	0.73	873380	855052
Zambia	ZMB	0.75	713989	701007	0.81	802526	789178	0.87	888261	874748
Zimbabwe	ZWE	0.77	517528	506918	0.83	542126	530880	0.89	565715	553841
# Number of pregnant women= UN projected live-birth * (1+ still birth rate)
